# Supplementary material for: Regulation of volume-regulated anion channels alters sensitivity to platinum chemotherapy
Source: Sci Adv. 2024 Dec 13;10(50):eadr9364. doi: 10.1126/sciadv.adr9364 (PMC11641020; doi:10.1126/sciadv.adr9364)
Supplement: Supplementary file 2 — Tables S1 to S3 [file sciadv.adr9364_tables_s1_to_s3.zip]

Archive with 1 entries (1 files):
- adr9364_tables_s1_to_s3.xlsx
