# Supplementary material for: Regulation of volume-regulated anion channels alters sensitivity to platinum chemotherapy
Source: Sci Adv. 2024 Dec 13;10(50):eadr9364. doi: 10.1126/sciadv.adr9364 (PMC11641020; doi:10.1126/sciadv.adr9364)
Supplement: Supplementary file 2 — Tables S1 to S3 [file sciadv.adr9364_tables_s1_to_s3.zip › adr9364_tables_s1_to_s3.xlsx]

## Sheet: Supplementary Table S1
Supplementary Table S1. Processed data from LC-MS/MS of anti-FLAG or anti-IgG (isotype control) immunoprecipitation complexes in KU1919 and T24 cells expressing NPEPPSFLAG.
Protein	KU1919_Rep1	KU1919_Rep2	KU1919_Rep3	KU1919_iso1	KU1919_iso2	KU1919_iso3	pval	control	expt	padj	log2FC	T24_Rep1	T24_Rep2	T24_Rep3	T24_iso1	T24_iso2	T24_iso3	pval	control	expt	padj	log2FC
NPEPPS	7.94837	7.84549	8.02237	2	2.80735	0	0.00162503	1.60245	7.93874	0.0107507	6.33629	7.7211	7.86419	7.27612	2	2	1	9.43662e-05	1.66667	7.62047	0.000632135	5.9538
LRRC8C	4.70044	3.80735	4.70044	0	0	0	0.00012168	0	4.40274	0.000815106	4.40274	4.24793	5.45943	3.16993	0	0	0	0.00290505	0	4.29243	0.0190614	4.29243
NPEPPSL1	0	6.12928	6.35755	0	0	0	0.116249	0	4.16228	0.614242	4.16228	0	6.2854	5.58496	0	0	0	0.1175	0	3.95679	0.522547	3.95679
LRRC8A	4.45943	3.45943	4.24793	0	0	0	0.000183169	0	4.0556	0.00122189	4.0556	4.85798	5.45943	3.70044	0	0	0	0.000825162	0	4.67262	0.00550452	4.67262
LRRC8E	4.58496	3.32193	3.80735	0	0	0	0.000445828	0	3.90475	0.00296171	3.90475	4.64386	4.32193	2.58496	0	0	0	0.0038323	0	3.85025	0.0250429	3.85025
LRRC8D	4	3.58496	3.16993	0	0	0	0.000116277	0	3.58496	0.000782183	3.58496	3.80735	4.32193	1	0	0	0	0.0420569	0	3.04309	0.251243	3.04309
LRRC8B	3.58496	0	2.32193	0	0	0	0.133975	0	1.96896	0.691597	1.96896	1.58496	1.58496	0	0	0	0	0.116117	0	1.05664	0.518668	1.05664
IGKC	2.32193	2.58496	2.58496	0	1.58496	1	0.0255166	0.861654	2.49728	0.166065	1.63563	2	1	1	2	1.58496	1.58496	0.340694	1.72331	1.33333	0.686486	-0.389975
RC3H1	3.16993	2.32193	2.32193	0	0	3	0.197446	1	2.60459	0.905621	1.60459	0	2.80735	1	1	2.32193	2	0.609673	1.77398	1.26912	0.879358	-0.504858
SLC25A24	1.58496	1	2	0	0	0	0.00621652	0	1.52832	0.0409574	1.52832	1	1	0	0	1	0	0.518519	0.333333	0.666667	0.802076	0.333333
ZCCHC8	2	2.80735	2.32193	0	0	2.80735	0.20966	0.935785	2.37643	0.905621	1.44064	0	1.58496	0	1.58496	2.80735	0	0.389004	1.46411	0.528321	0.709334	-0.935785
HELZ2	3.32193	2.80735	2	0	1.58496	2.32193	0.147702	1.3023	2.70976	0.741288	1.40746	4.16993	4.85798	3.32193	2.80735	2.32193	3	0.0448509	2.70976	4.11661	0.265949	1.40685
MVP	2.80735	4.45943	4.58496	0	3	4.64386	0.395548	2.54795	3.95058	0.924837	1.40263	6.39232	7.40088	6.56986	6.79442	7.53138	7.65821	0.259208	7.328	6.78768	0.686486	-0.540319
HDLBP	0	2.58496	1.58496	0	0	0	0.138469	0	1.38998	0.699336	1.38998	0	3	0	0	2.58496	0	0.921575	0.861654	1	1	0.138346
IGHG1	2.58496	1.58496	1.58496	1.58496	0	0	0.0901026	0.528321	1.9183	0.559125	1.38998	2.80735	1.58496	0	3.16993	1.58496	1	0.684716	1.9183	1.46411	0.929044	-0.45419
MRPL15	2.58496	1.58496	1.58496	0	1.58496	0	0.0901026	0.528321	1.9183	0.559125	1.38998	2	2.58496	2.58496	1.58496	2.80735	2.58496	0.886815	2.32576	2.38998	1	0.064215
DDX47	2	1	1	0	0	0	0.0161301	0	1.33333	0.105837	1.33333	1	1	0	1	0	0	0.518519	0.333333	0.666667	0.802076	0.333333
SLC25A3	3.32193	3.70044	3.16993	0	3.16993	3.16993	0.295659	2.11328	3.39743	0.905621	1.28415	3.70044	3.45943	2.80735	2.58496	3	3.45943	0.449486	3.0148	3.32241	0.758301	0.307611
SLC25A13	3	2	2.32193	0	1.58496	2	0.139566	1.19499	2.44064	0.702656	1.24566	1.58496	3.45943	2.58496	0	1.58496	2.80735	0.331184	1.46411	2.54312	0.686486	1.07901
BAIAP2L1	2	1.58496	1	0	0	1	0.0538481	0.333333	1.52832	0.34347	1.19499	0	0	0	0	0	0	0	0	0	0	0
CIRBP	2.58496	2.32193	2	0	2.32193	1	0.159906	1.10731	2.3023	0.797537	1.19499	1.58496	2.58496	1.58496	1	1.58496	2.32193	0.607115	1.63563	1.9183	0.876458	0.282666
DKC1	1.58496	2	0	0	0	0	0.12142	0	1.19499	0.637357	1.19499	1.58496	1.58496	0	2	2	1.58496	0.214485	1.86165	1.05664	0.686486	-0.805012
WDR11	2.58496	1	1	0	1	0	0.128311	0.333333	1.52832	0.669139	1.19499	1.58496	1	0	1	0	2.32193	0.778447	1.10731	0.861654	0.958205	-0.245655
MRPS34	2.32193	2.80735	2.32193	0	2.32193	1.58496	0.168554	1.3023	2.48374	0.838059	1.18144	2	3.45943	3.58496	2.32193	3.16993	2.80735	0.682856	2.7664	3.0148	0.928058	0.248395
CNN3	2.80735	4	3.32193	0	3.16993	3.45943	0.371681	2.20979	3.37643	0.905621	1.16664	2.80735	3.80735	3.45943	1.58496	2.80735	3.58496	0.343898	2.65909	3.35805	0.686486	0.698954
MRPL4	3.16993	2	2	0	1.58496	2.32193	0.239738	1.3023	2.38998	0.905621	1.08768	3	2.58496	2	1.58496	3.16993	2.80735	0.989864	2.52075	2.52832	1	0.00757336
LARP1	4.75489	5.80735	5.83289	1	6.06609	6.08746	0.565919	4.38452	5.46504	1	1.08053	5.55459	6.71425	5.88264	5.08746	6.30378	6.40939	0.841107	5.93354	6.05049	0.982928	0.116948
HNRNPA0	6.49185	5.39232	5.24793	3.80735	5.12928	5	0.137911	4.64555	5.7107	0.698719	1.06515	3.70044	4.16993	4.39232	2.80735	4	4.24793	0.456892	3.68509	4.08756	0.765953	0.402467
ALDH7A1	1	1.58496	1.58496	0	0	1	0.0521105	0.333333	1.38998	0.335056	1.05664	0	0	0	0	0	0	0	0	0	0	0
IGLC7	0	2.58496	1.58496	0	1	0	0.268541	0.333333	1.38998	0.905621	1.05664	0	0	0	0	0	0	0	0	0	0	0
MRPL3	2	1.58496	1.58496	0	1	1	0.042909	0.666667	1.72331	0.277005	1.05664	1.58496	2.58496	1	1.58496	2.58496	1.58496	0.74963	1.9183	1.72331	0.957037	-0.194988
PRPF8	1.58496	1.58496	0	0	0	0	0.116117	0	1.05664	0.614242	1.05664	0	0	0	0	2	0	0.373901	0.666667	0	0.686486	-0.666667
TMCO1	1.58496	0	1.58496	0	0	0	0.116117	0	1.05664	0.614242	1.05664	0	0	0	0	1	1	0.116117	0.666667	0	0.518668	-0.666667
EPPK1	4.58496	2.58496	3	0	2	5.04439	0.54763	2.34813	3.38998	1	1.04184	0	0	0	0	1	0	0.373901	0.333333	0	0.686486	-0.333333
AKAP8	3	3.16993	2.32193	0	2.80735	2.58496	0.33229	1.79744	2.83062	0.905621	1.03318	2	3.16993	1.58496	1	3	2	0.753265	2	2.25163	0.957037	0.251629
ATP5F1C	1.58496	2	2	0	1	1.58496	0.10717	0.861654	1.86165	0.614242	1	1	1.58496	0	0	1.58496	1	1	0.861654	0.861654	1	0
MRPL40	1	1	2	0	0	1	0.101192	0.333333	1.33333	0.614242	1	1	1	0	0	1.58496	1.58496	0.566288	1.05664	0.666667	0.837145	-0.389975
S100A9	1	1	2.58496	0	0	1.58496	0.251776	0.528321	1.52832	0.905621	1	0	0	0	1	1.58496	1.58496	0.00204748	1.38998	0	0.0135455	-1.38998
JUNB	1.58496	1.58496	2.80735	0	0	3	0.41007	1	1.99243	0.929893	0.992427	1	1	0	0	0	0	0.116117	0	0.666667	0.518668	0.666667
SLC16A1	1.58496	3	2.58496	0	2.32193	2	0.321065	1.44064	2.38998	0.905621	0.949332	1	0	1	0	1	0	0.518519	0.333333	0.666667	0.802076	0.333333
ATP5F1B	3	3.45943	3	0	2.80735	3.80735	0.455904	2.2049	3.15314	1	0.948241	2.32193	4.16993	1.58496	1	3.58496	2.32193	0.734309	2.3023	2.69227	0.957037	0.389975
GRSF1	1	3	2.80735	0	2	2	0.36756	1.33333	2.26912	0.905621	0.935785	0	2.80735	0	0	3.32193	2.58496	0.494153	1.96896	0.935785	0.802076	-1.03318
LMO7	3.80735	0	0	0	0	1	0.515144	0.333333	1.26912	1	0.935785	0	0	0	0	0	0	0	0	0	0	0
PDIA4	1	2.80735	0	0	1	0	0.35072	0.333333	1.26912	0.905621	0.935785	0	0	0	0	0	0	0	0	0	0	0
FASN	2.80735	5.08746	3.45943	0	4.39232	4.16993	0.587776	2.85408	3.78475	1	0.930669	2	2.80735	1.58496	0	2	1	0.171568	1	2.13077	0.660701	1.13077
MRPS31	1.58496	3.58496	3.58496	0	2.58496	3.45943	0.504689	2.0148	2.9183	1	0.903498	2	3.45943	2.80735	1	3.32193	3.16993	0.779002	2.49728	2.7556	0.958205	0.258311
RPL17	4.75489	4.80735	4.85798	2	4.90689	4.80735	0.397621	3.90475	4.80674	0.924837	0.901993	4.16993	4.80735	4.32193	4.24793	4.45943	4.45943	0.839857	4.38893	4.43307	0.982187	0.0441391
HNRNPUL2	3.32193	3.90689	4	0	4.39232	4.16993	0.571529	2.85408	3.74294	1	0.888859	1	3.16993	1	2.80735	4.80735	3.80735	0.0874647	3.80735	1.72331	0.474681	-2.08405
MYH10	5.80735	3.58496	3.32193	0	3.70044	6.35755	0.681592	3.35266	4.23808	1	0.885418	0	1	0	3	3	1.58496	0.0190979	2.52832	0.333333	0.119436	-2.19499
IMMT	2.80735	2	1	0	0	3.16993	0.497257	1.05664	1.93578	1	0.879143	1.58496	0	0	0	0	1.58496	1	0.528321	0.528321	1	0
CASC3	2	2	1.58496	0	1	2	0.220313	1	1.86165	0.905621	0.861654	1	2	1	1.58496	2.58496	2	0.176985	2.05664	1.33333	0.669866	-0.723308
CTNNA1	2.80735	4.24793	4.16993	0	4.39232	4.24793	0.599862	2.88008	3.74174	1	0.861654	0	1	0	0	1	2	0.373901	1	0.333333	0.686486	-0.666667
MRPL17	1.58496	1	1	1	0	0	0.0894864	0.333333	1.19499	0.559125	0.861654	2	2	1	1	1	2	0.518519	1.33333	1.66667	0.802076	0.333333
PARN	1.58496	1	0	0	0	0	0.136073	0	0.861654	0.691597	0.861654	0	0	0	0	0	0	0	0	0	0	0
PSMB1	1	1.58496	1	0	1	0	0.0894864	0.333333	1.19499	0.559125	0.861654	0	0	0	0	1	1.58496	0.136073	0.861654	0	0.552927	-0.861654
PTCD1	3	1.58496	1.58496	0	2	1.58496	0.32612	1.19499	2.05664	0.905621	0.861654	3	2.58496	1	1.58496	3	2	1	2.19499	2.19499	1	0
RCC1L	2	0	1.58496	1	0	0	0.282577	0.333333	1.19499	0.905621	0.861654	2	1.58496	1.58496	1.58496	2.32193	1	0.839859	1.63563	1.72331	0.982187	0.0876781
RTCA	1.58496	0	1	0	0	0	0.136073	0	0.861654	0.691597	0.861654	1.58496	0	0	0	0	0	0.373901	0	0.528321	0.686486	0.528321
SERPINB8	0	1.58496	1	0	0	0	0.136073	0	0.861654	0.691597	0.861654	0	1.58496	0	0	1	0	0.770531	0.333333	0.528321	0.957037	0.194988
SH3BP4	1	1.58496	1	0	1	0	0.0894864	0.333333	1.19499	0.559125	0.861654	2.32193	2.58496	1	0	1.58496	3.70044	0.869029	1.7618	1.96896	1	0.207163
SLC25A10	1.58496	1	1	0	0	1	0.0894864	0.333333	1.19499	0.559125	0.861654	0	2	1.58496	0	2	1.58496	1	1.19499	1.19499	1	0
SNRPC	2	1	1.58496	0	1	1	0.122953	0.666667	1.52832	0.643293	0.861654	1	1	1.58496	0	1	1	0.2431	0.666667	1.19499	0.686486	0.528321
TXN	1.58496	1.58496	1	0	0	1.58496	0.200747	0.528321	1.38998	0.905621	0.861654	1.58496	1	0	1	2.32193	1.58496	0.266811	1.63563	0.861654	0.686486	-0.773976
PDIA6	2.32193	3.32193	2.80735	1	2.32193	2.58496	0.210391	1.96896	2.81707	0.905621	0.848107	2.32193	2.58496	2.32193	1	2.32193	2	0.193843	1.77398	2.40961	0.686486	0.63563
MSI2	1.58496	3.70044	4	0	3.16993	3.58496	0.569679	2.25163	3.09513	1	0.843505	0	2.80735	2.32193	0	2	3.32193	0.962893	1.77398	1.70976	1	-0.064215
PADI3	2.58496	3.32193	2.58496	0	2.80735	3.16993	0.461996	1.99243	2.83062	1	0.838191	0	0	0	0	0	0	0	0	0	0	0
HELZ	3.16993	2.58496	3.32193	0	2.80735	3.80735	0.518826	2.2049	3.02561	1	0.820702	0	3.16993	1	2	3.32193	3.16993	0.232429	2.83062	1.38998	0.686486	-1.44064
SERPINB4	0	1	3.45943	0	1	1	0.49028	0.666667	1.48648	1	0.819811	0	0	0	0	0	0	0	0	0	0	0
MATR3	5	5.49185	5.42626	2.58496	5.42626	5.45943	0.44552	4.49022	5.30604	0.989288	0.81582	4.24793	5.32193	4.80735	4.16993	5.42626	5.08746	0.844065	4.89455	4.7924	0.985666	-0.102147
LOXL2	1	2	1	0	1.58496	0	0.266997	0.528321	1.33333	0.905621	0.805012	1	1.58496	0	2.58496	2.32193	1.58496	0.0773981	2.16395	0.861654	0.425823	-1.3023
RPS28	2.58496	3.90689	3.58496	0	3.90689	3.80735	0.58996	2.57142	3.35894	1	0.787523	2.32193	3.32193	4.24793	1	2.80735	4.08746	0.562048	2.63161	3.29726	0.836924	0.665655
SMARCA2	1.58496	3.58496	2.80735	0	2.80735	2.80735	0.514346	1.87157	2.65909	1	0.787523	3.16993	4.52356	3.70044	1.58496	3.80735	3.70044	0.404524	3.03092	3.79798	0.710017	0.767057
HNRNPL	5.55459	6.26679	5.52356	3.90689	5.72792	5.35755	0.265555	4.99745	5.78165	0.905621	0.784191	5	5.49185	4.85798	5.35755	5.49185	5.04439	0.480542	5.29793	5.11661	0.789074	-0.181322
SCYL1	2	3.80735	2.58496	0	3.45943	2.58496	0.539207	2.0148	2.79744	1	0.782641	2.32193	3.90689	2	1.58496	4.24793	3.70044	0.687063	3.17778	2.74294	0.929044	-0.434837
COPA	3.58496	3.45943	3.90689	1.58496	3.45943	3.58496	0.306211	2.87645	3.65043	0.905621	0.773976	3.16993	3.32193	2	2.32193	4.16993	2.80735	0.717582	3.09974	2.83062	0.950934	-0.269118
GNL3	2.32193	0	0	0	0	0	0.373901	0	0.773976	0.905621	0.773976	0	2	1	0	2	0	0.724659	0.666667	1	0.954879	0.333333
MKRN1	1	2.32193	1	0	0	2	0.387629	0.666667	1.44064	0.92467	0.773976	0	0	1	0	1.58496	1	0.406674	0.861654	0.333333	0.710017	-0.528321
SERPINB3	0	1	3.90689	0	1.58496	1	0.572201	0.861654	1.63563	1	0.773976	0	0	0	1.58496	0	0	0.373901	0.528321	0	0.686486	-0.528321
CRKL	1.58496	3.45943	1.58496	0	2	2.32193	0.467079	1.44064	2.20979	1	0.769143	0	2.32193	0	0	0	1	0.628676	0.333333	0.773976	0.900278	0.440643
FUBP3	5.12928	5.64386	5.20945	2.80735	5.52356	5.35755	0.440296	4.56282	5.32753	0.985895	0.764708	5.39232	4.85798	4.58496	4.70044	5.32193	5.20945	0.686676	5.07727	4.94509	0.929044	-0.132187
PHGDH	3	3.32193	3.45943	1	3.32193	3.16993	0.373347	2.49728	3.26045	0.905621	0.763169	2	2.80735	1.58496	0	0	0	0.00403489	0	2.13077	0.0262596	2.13077
MYH9	7.70044	6.06609	6.37504	3.58496	6.24793	8.03342	0.613405	5.95544	6.71386	1	0.758418	2.80735	5.12928	3.32193	5.78136	6.04439	5.24793	0.0592778	5.69123	3.75286	0.337736	-1.93837
TRUB2	1	2.58496	2	0	2.32193	1	0.407714	1.10731	1.86165	0.925887	0.754345	1	2	2.58496	2	2.32193	1	0.892721	1.77398	1.86165	1	0.0876781
PTK2	1.58496	2.32193	2.32193	1	0	3	0.462595	1.33333	2.07627	1	0.74294	0	0	0	0	1	1	0.116117	0.666667	0	0.518668	-0.666667
MARS1	2	3.16993	2.80735	0	3.16993	2.58496	0.513116	1.9183	2.65909	1	0.740797	1	2	0	0	1	1	0.64333	0.666667	1	0.916345	0.333333
PXN	1	2.80735	1.58496	0	1.58496	1.58496	0.379247	1.05664	1.79744	0.913002	0.740797	0	0	0	0	0	0	0	0	0	0	0
RPS6	4	3.90689	3.45943	3.70044	2	3.45943	0.257036	3.05329	3.78877	0.905621	0.735484	4.52356	3.58496	3	3.90689	3	3.32193	0.600957	3.40961	3.70284	0.869135	0.293235
RPS21	2.32193	3.70044	2.32193	1.58496	2.58496	2	0.253144	2.05664	2.78143	0.905621	0.72479	2.32193	2.80735	2.32193	1.58496	1.58496	2.32193	0.0905815	1.83062	2.48374	0.481797	0.653119
SARS1	1.58496	1	1.58496	0	0	2	0.356519	0.666667	1.38998	0.905621	0.723308	0	0	0	0	0	0	0	0	0	0	0
SERBP1	1.58496	4	4.16993	0	3.90689	3.70044	0.662044	2.53578	3.25163	1	0.715852	1	3.45943	2.80735	2	2.32193	3.32193	0.887819	2.54795	2.42226	1	-0.12569
VCP	2	4.75489	3	0	4.16993	3.45943	0.665166	2.54312	3.25163	1	0.70851	2.32193	4.08746	3.32193	1	4.08746	4.45943	0.961907	3.1823	3.24377	1	0.0614749
RACK1	3.80735	3.45943	3.70044	1	4.39232	3.45943	0.526236	2.95058	3.65574	1	0.705159	3.32193	3.90689	3	3	2	3	0.156191	2.66667	3.40961	0.618152	0.74294
NONO	4.32193	4	4.24793	2.32193	3.70044	4.45943	0.333358	3.49393	4.18995	0.905621	0.696019	4.45943	4.24793	4.32193	3.80735	3.90689	4.32193	0.122245	4.01206	4.3431	0.537675	0.331038
RPL5	3.90689	4.08746	4.08746	2	3.90689	4.08746	0.357973	3.33145	4.02727	0.905621	0.695821	3.70044	3.90689	3.80735	2.80735	3.32193	3.58496	0.0742228	3.23808	3.8049	0.411179	0.566813
TRIM25	3.16993	2.80735	3	1	2.58496	3.32193	0.375671	2.3023	2.99243	0.908014	0.69013	3.16993	3.70044	1.58496	3.45943	4.16993	3.58496	0.243041	3.73811	2.81844	0.686486	-0.919664
SKIV2L	2.58496	3.80735	1.58496	0	3.90689	2	0.623137	1.96896	2.65909	1	0.69013	0	1	0	0	0	0	0.373901	0	0.333333	0.686486	0.333333
RPL3	4.80735	4.9542	4.64386	2.32193	4.9542	5.08746	0.493811	4.1212	4.8018	1	0.680607	3.45943	5.04439	3.70044	2.58496	4.90689	4.70044	0.99664	4.0641	4.06809	1	0.00399088
ACBD3	0	1	1	0	0	0	0.116117	0	0.666667	0.614242	0.666667	0	0	0	0	0	0	0	0	0	0	0
ATP5MG	0	1	1	0	0	0	0.116117	0	0.666667	0.614242	0.666667	1.58496	1	0	0	0	0	0.136073	0	0.861654	0.552927	0.861654
ATP5PD	0	2	0	0	0	0	0.373901	0	0.666667	0.905621	0.666667	0	0	0	0	0	0	0	0	0	0	0
BLMH	1	0	1	0	0	0	0.116117	0	0.666667	0.614242	0.666667	1	0	0	1.58496	0	0	0.770531	0.528321	0.333333	0.957037	-0.194988
CCT7	2	1	1	0	1	1	0.2302	0.666667	1.33333	0.905621	0.666667	0	0	0	0	2	0	0.373901	0.666667	0	0.686486	-0.666667
CDK1	1	1	0	0	0	0	0.116117	0	0.666667	0.614242	0.666667	0	0	1	0	1	0	1	0.333333	0.333333	1	0
CLIC1	1	2	0	0	0	1	0.373901	0.333333	1	0.905621	0.666667	0	1	0	0	1	0	1	0.333333	0.333333	1	0
COL18A1	1	0	1	0	0	0	0.116117	0	0.666667	0.614242	0.666667	0	0	1	1.58496	2	2	0.0133197	1.86165	0.333333	0.0856418	-1.52832
COMT	0	2	0	0	0	0	0.373901	0	0.666667	0.905621	0.666667	0	0	0	0	0	0	0	0	0	0	0
CPSF3	1	1	0	0	0	0	0.116117	0	0.666667	0.614242	0.666667	0	0	0	0	0	0	0	0	0	0	0
DDX28	3.32193	1	1	1	2.32193	0	0.551001	1.10731	1.77398	1	0.666667	3.16993	2.32193	2.32193	2	2.58496	3	0.859792	2.52832	2.60459	0.996351	0.0762729
DYNC1I2	0	1	1	0	0	0	0.116117	0	0.666667	0.614242	0.666667	0	0	0	0	0	1	0.373901	0.333333	0	0.686486	-0.333333
ELOB	1	1	0	0	0	0	0.116117	0	0.666667	0.614242	0.666667	1	0	0	0	0	0	0.373901	0	0.333333	0.686486	0.333333
ESYT2	1	1	0	0	0	0	0.116117	0	0.666667	0.614242	0.666667	0	0	0	0	0	0	0	0	0	0	0
ETF1	0	1	1	0	0	0	0.116117	0	0.666667	0.614242	0.666667	0	0	0	0	0	0	0	0	0	0	0
FAF2	1	0	1	0	0	0	0.116117	0	0.666667	0.614242	0.666667	0	1	0	0	0	0	0.373901	0	0.333333	0.686486	0.333333
FARSA	0	1	1	0	0	0	0.116117	0	0.666667	0.614242	0.666667	0	1.58496	0	0	1	0	0.770531	0.333333	0.528321	0.957037	0.194988
FASTKD2	2	2	2.32193	0	2.32193	2	0.415214	1.44064	2.10731	0.937598	0.666667	2	3	1.58496	1	3	1.58496	0.670484	1.86165	2.19499	0.922847	0.333333
FKBP10	1	1	1.58496	0	0	1.58496	0.302032	0.528321	1.19499	0.905621	0.666667	0	1	0	0	1	1	0.518519	0.666667	0.333333	0.802076	-0.333333
IBTK	0	0	2	0	0	0	0.373901	0	0.666667	0.905621	0.666667	0	0	0	0	0	0	0	0	0	0	0
KPNA1	2.32193	2	3	0	2.32193	3	0.523557	1.77398	2.44064	1	0.666667	2.58496	2.80735	1	1.58496	2.80735	2.58496	0.789141	2.32576	2.13077	0.966498	-0.194988
KPNA4	1.58496	2	1	0	1	1.58496	0.289235	0.861654	1.52832	0.905621	0.666667	0	0	0	0	1	1	0.116117	0.666667	0	0.518668	-0.666667
LENG8	2	1.58496	1	0	1	1.58496	0.289235	0.861654	1.52832	0.905621	0.666667	1	2.32193	1	0	1.58496	1	0.416121	0.861654	1.44064	0.721787	0.578989
LSM14A	1	2	1	0	1	1	0.2302	0.666667	1.33333	0.905621	0.666667	1	1	0	0	1	0	0.518519	0.333333	0.666667	0.802076	0.333333
LSM4	0	1	1	0	0	0	0.116117	0	0.666667	0.614242	0.666667	0	0	0	0	0	1	0.373901	0.333333	0	0.686486	-0.333333
MBNL1	2	2	1	0	1	2	0.373901	1	1.66667	0.905621	0.666667	0	0	0	1	2	0	0.158302	1	0	0.618152	-1
MCM5	1	0	1	0	0	0	0.116117	0	0.666667	0.614242	0.666667	0	0	0	1	0	0	0.373901	0.333333	0	0.686486	-0.333333
MOGS	1	0	1	0	0	0	0.116117	0	0.666667	0.614242	0.666667	0	0	0	0	0	0	0	0	0	0	0
MRPL12	0	2	0	0	0	0	0.373901	0	0.666667	0.905621	0.666667	0	0	0	0	0	0	0	0	0	0	0
NFIB	1	0	1	0	0	0	0.116117	0	0.666667	0.614242	0.666667	1	0	0	1	1	1.58496	0.0894864	1.19499	0.333333	0.477559	-0.861654
PARK7	0	2	0	0	0	0	0.373901	0	0.666667	0.905621	0.666667	0	0	0	0	1	0	0.373901	0.333333	0	0.686486	-0.333333
PHF5A	0	2	0	0	0	0	0.373901	0	0.666667	0.905621	0.666667	1	1.58496	0	0	1.58496	0	0.659809	0.528321	0.861654	0.918699	0.333333
PKP4	1	0	1	0	0	0	0.116117	0	0.666667	0.614242	0.666667	0	0	0	0	1	0	0.373901	0.333333	0	0.686486	-0.333333
PLRG1	0	1	1	0	0	0	0.116117	0	0.666667	0.614242	0.666667	0	0	0	0	1	1.58496	0.136073	0.861654	0	0.552927	-0.861654
PRRC2B	2.58496	2	1	0	1.58496	2	0.432778	1.19499	1.86165	0.971777	0.666667	1	1.58496	1	2.58496	2.80735	2.58496	0.00217043	2.65909	1.19499	0.0142999	-1.46411
PSMC4	1.58496	2.58496	1	0	1.58496	1.58496	0.396251	1.05664	1.72331	0.924837	0.666667	0	0	0	0	1	0	0.373901	0.333333	0	0.686486	-0.333333
QPCT	1	0	1	0	0	0	0.116117	0	0.666667	0.614242	0.666667	0	0	0	1	0	0	0.373901	0.333333	0	0.686486	-0.333333
RC3H2	1	0	1	0	0	0	0.116117	0	0.666667	0.614242	0.666667	3	2.32193	1	2.32193	3.45943	1.58496	0.686371	2.45544	2.10731	0.929044	-0.348131
RFC4	1	2	0	0	0	1	0.373901	0.333333	1	0.905621	0.666667	0	1	0	1	1	1	0.116117	1	0.333333	0.518668	-0.666667
SERPINB6	0	1	1	0	0	0	0.116117	0	0.666667	0.614242	0.666667	0	0	0	0	1	0	0.373901	0.333333	0	0.686486	-0.333333
UQCRFS1P1	1	0	1	0	0	0	0.116117	0	0.666667	0.614242	0.666667	1	1	0	1	0	1	1	0.666667	0.666667	1	0
ZNF598	1	1	0	0	0	0	0.116117	0	0.666667	0.614242	0.666667	0	0	0	0	0	0	0	0	0	0	0
PURA	2.32193	2	3.45943	0	2.80735	3	0.570389	1.93578	2.59379	1	0.658002	1	3.32193	2.58496	1	3.58496	2.58496	0.935481	2.38998	2.3023	1	-0.0876781
PALLD	2	3.32193	2.80735	0	3.58496	2.58496	0.595895	2.05664	2.70976	1	0.653119	1	2	0	1	2.32193	2.58496	0.270011	1.96896	1	0.686486	-0.968964
MPRIP	4	1.58496	2.32193	0	1	4.9542	0.71703	1.98473	2.63563	1	0.650898	0	0	0	1.58496	0	0	0.373901	0.528321	0	0.686486	-0.528321
PPFIA1	2.58496	2	2	0	2.32193	2.32193	0.463036	1.54795	2.19499	1	0.647035	0	0	0	0	0	0	0	0	0	0	0
DAZAP1	5.20945	5.67243	5.67243	3.45943	5.39232	5.78136	0.432406	4.8777	5.5181	0.971777	0.640398	4.16993	5.83289	4.85798	3.90689	5.35755	5.35755	0.912844	4.874	4.9536	1	0.0796005
AP2A1	3.32193	3	3.45943	1	3.16993	3.70044	0.489116	2.62345	3.26045	1	0.636998	2.32193	1.58496	0	3	1.58496	2.58496	0.247277	2.38998	1.3023	0.686486	-1.08768
DDOST	1.58496	1.58496	2.32193	0	1.58496	2	0.388119	1.19499	1.83062	0.92467	0.63563	0	2	0	1	1.58496	1	0.489255	1.19499	0.666667	0.800099	-0.528321
RCC2	2.32193	1.58496	1.58496	0	1.58496	2	0.388119	1.19499	1.83062	0.92467	0.63563	1.58496	0	0	2	1	0	0.579203	1	0.528321	0.846854	-0.471679
RPL27A	2.58496	3.90689	3	3.58496	2	2	0.388003	2.52832	3.16395	0.92467	0.63563	4.85798	2.58496	3	3	1.58496	2	0.189865	2.19499	3.48098	0.686486	1.28599
EPRS1	2.32193	4.16993	3.45943	0	4.24793	3.80735	0.685825	2.68509	3.31709	1	0.632001	2	3.45943	1.58496	2	2.80735	3.16993	0.664551	2.65909	2.34813	0.922764	-0.310962
ZC3HAV1	1.58496	2.58496	2.58496	0	2.32193	2.58496	0.525344	1.63563	2.25163	1	0.615999	3.80735	4.32193	3.32193	3.70044	4.32193	3.32193	0.934955	3.78143	3.81707	1	0.0356384
NPM1	3.16993	3.80735	3.70044	1.58496	3.80735	3.45943	0.444196	2.95058	3.55924	0.989288	0.608657	3.16993	4	4.85798	2.80735	3.58496	4.08746	0.447478	3.49326	4.0093	0.756507	0.516042
KHSRP	4.85798	6.30378	5.61471	3.16993	6.06609	5.72792	0.58016	4.98798	5.59216	1	0.604179	4.64386	4.85798	4.75489	4	4.58496	4.85798	0.356561	4.48098	4.75224	0.686486	0.27126
RBM3	2.32193	2.80735	2.58496	1	3.32193	1.58496	0.44466	1.96896	2.57142	0.989288	0.602452	1	2.80735	3.16993	1	4	4.16993	0.584027	3.05664	2.32576	0.850798	-0.730882
MYH14	4.64386	2.32193	2.58496	1	2.58496	4.16993	0.636727	2.58496	3.18358	1	0.59862	1.58496	1	1	2	2	2.32193	0.0148638	2.10731	1.19499	0.094059	-0.912322
MRPS9	2	2.58496	2.32193	0	2.32193	2.80735	0.538795	1.70976	2.3023	1	0.592536	2.58496	3.58496	2	1	3.70044	2.58496	0.76215	2.42847	2.72331	0.957037	0.294841
PSPC1	1.58496	3	3	0	3	2.80735	0.611843	1.93578	2.52832	1	0.592536	0	2	2	0	1.58496	2	0.88568	1.19499	1.33333	1	0.138346
KHDRBS1	5.75489	5.83289	6.32193	4.32193	5.72792	6.08746	0.356375	5.3791	5.9699	0.905621	0.590798	5.45943	5.61471	5.55459	6.08746	5.67243	5.64386	0.16078	5.80125	5.54291	0.624779	-0.258338
SFPQ	3.80735	3.80735	4.24793	1.58496	4	4.52356	0.558314	3.36951	3.95421	1	0.584704	4.16993	4.75489	3.90689	3.45943	4.32193	4.58496	0.731988	4.12211	4.27723	0.957037	0.155127
PCBP1	3.80735	3.70044	3.45943	2.32193	3.58496	3.32193	0.219362	3.07627	3.65574	0.905621	0.579469	3.45943	3.90689	2	2.80735	3.16993	3.45943	0.970963	3.14557	3.12211	1	-0.0234631
RPS26	2.80735	3.32193	2.58496	1	2.80735	3.16993	0.458033	2.32576	2.90475	1	0.578989	2.58496	3.32193	2.80735	2.32193	3.16993	3.16993	0.963288	2.88726	2.90475	1	0.0174891
PPFIBP1	2	2.32193	0	0	1	1.58496	0.538217	0.861654	1.44064	1	0.578989	0	0	0	0	0	0	0	0	0	0	0
PRMT1	2.80735	2.32193	2	1.58496	2.80735	1	0.376023	1.79744	2.37643	0.908014	0.578989	3.58496	4	1.58496	2.80735	3.32193	2.32193	0.779364	2.81707	3.05664	0.958205	0.239571
TRIP6	1	2	2.32193	0	2	1.58496	0.470866	1.19499	1.77398	1	0.578989	0	0	0	0	0	0	0	0	0	0	0
STRBP	3.16993	3	3.16993	1	3.32193	3.32193	0.50668	2.54795	3.11328	1	0.565331	2.80735	3.45943	2.80735	2.32193	3.16993	3.80735	0.883856	3.09974	3.02471	1	-0.0750222
TOP1	2.80735	2.32193	2.58496	0	2.32193	3.70044	0.631817	2.00746	2.57142	1	0.563959	1	2.32193	0	1.58496	1	1	0.906382	1.19499	1.10731	1	-0.0876781
NCL	3.70044	5.12928	5.32193	2.80735	5.12928	4.52356	0.54928	4.1534	4.71722	1	0.563817	3.80735	4.90689	5.42626	3.80735	4.45943	5	0.64677	4.42226	4.7135	0.918684	0.291241
POLR2A	3	4.16993	3.80735	0	4.64386	4.64386	0.740463	3.0959	3.65909	1	0.563189	3.58496	4.90689	4.45943	2	4.75489	4.45943	0.577296	3.73811	4.31709	0.846854	0.578989
PUM1	3.16993	3.32193	3.58496	2	2.80735	3.58496	0.301181	2.79744	3.35894	0.905621	0.561499	2	3.16993	1.58496	1	3.32193	2.32193	0.966287	2.21462	2.25163	1	0.0370104
CTNNB1	1	3	2.58496	0	2.32193	2.58496	0.613504	1.63563	2.19499	1	0.559357	0	0	0	0	0	0	0	0	0	0	0
PSIP1	0	2	2	0	0	2.32193	0.613101	0.773976	1.33333	1	0.559357	0	1.58496	0	0	1	0	0.770531	0.333333	0.528321	0.957037	0.194988
FLNA	4.45943	5.35755	4.45943	1.58496	5.49185	5.52356	0.69844	4.20013	4.75881	1	0.558679	3.80735	5.35755	3.80735	4.80735	5.75489	4.9542	0.227027	5.17215	4.32409	0.686486	-0.848059
MTDH	3.16993	3.58496	2.80735	1.58496	3.32193	3	0.394454	2.63563	3.18741	0.924837	0.551784	1	3.32193	2.80735	3.32193	3.70044	3.58496	0.179232	3.53578	2.37643	0.676772	-1.15935
EEF2	2	4.08746	2.32193	0	3.58496	3.16993	0.694294	2.25163	2.80313	1	0.551501	1.58496	2.58496	2	2	3.45943	2.32193	0.367546	2.59379	2.05664	0.686486	-0.537145
SEC16A	5	5.72792	4.90689	3.16993	5.32193	5.49185	0.5249	4.66124	5.2116	1	0.550368	6.45943	6.88264	5.49185	5.70044	5.80735	6	0.352809	5.83593	6.27798	0.686486	0.442044
EEF1A1	4.9542	5.83289	4.90689	3.58496	5.49185	5	0.450982	4.69227	5.23133	0.997267	0.539054	4.9542	5.61471	5.16993	4.70044	5.42626	5.04439	0.544247	5.05703	5.24628	0.819699	0.189244
HNRNPF	5.52356	5.32193	5.04439	3.80735	5.35755	5.12928	0.349742	4.76473	5.29663	0.905621	0.531898	5.35755	5.88264	5.45943	4.52356	5.39232	5.20945	0.165182	5.04178	5.56654	0.638783	0.524765
RTRAF	1.58496	5.52356	3.70044	1	3.45943	4.75489	0.753989	3.07144	3.60299	1	0.531548	2.32193	4.75489	2	1.58496	5.12928	3.32193	0.823474	3.34539	3.02561	0.980762	-0.319786
ACACA	1	1.58496	0	0	1	0	0.406674	0.333333	0.861654	0.924837	0.528321	0	0	0	0	0	0	0	0	0	0	0
AKAP13	0	1.58496	0	0	0	0	0.373901	0	0.528321	0.905621	0.528321	0	0	0	0	0	0	0	0	0	0	0
AKAP8L	2	1	1.58496	0	1	2	0.459445	1	1.52832	1	0.528321	3.32193	3.70044	2.58496	2	2.58496	1.58496	0.058858	2.05664	3.20244	0.336542	1.1458
APOBEC3C	1.58496	1	1	1	1	0	0.2431	0.666667	1.19499	0.905621	0.528321	1.58496	1	0	2	1	1.58496	0.289235	1.52832	0.861654	0.686486	-0.666667
ARL1	0	1.58496	0	0	0	0	0.373901	0	0.528321	0.905621	0.528321	0	0	0	0	0	0	0	0	0	0	0
BTF3	1.58496	1.58496	1	0	1	1.58496	0.352098	0.861654	1.38998	0.905621	0.528321	0	1	0	0	1	0	1	0.333333	0.333333	1	0
CCT4	1	2.58496	1	0	2	1	0.536632	1	1.52832	1	0.528321	1.58496	1	0	0	1.58496	0	0.659809	0.528321	0.861654	0.918699	0.333333
CDC5L	1	1.58496	0	0	1	0	0.406674	0.333333	0.861654	0.924837	0.528321	0	0	0	1.58496	2.32193	1.58496	0.00173239	1.83062	0	0.0115085	-1.83062
CNBP	1.58496	1.58496	1	0	1	1.58496	0.352098	0.861654	1.38998	0.905621	0.528321	1	1.58496	0	0	1	0	0.406674	0.333333	0.861654	0.710017	0.528321
COPB1	1	2	1.58496	0	1	2	0.459445	1	1.52832	1	0.528321	1	2.80735	1.58496	1	2.58496	1.58496	0.921366	1.72331	1.79744	1	0.0741308
COPG2	1.58496	0	0	0	0	0	0.373901	0	0.528321	0.905621	0.528321	1	0	0	1	0	1	0.518519	0.666667	0.333333	0.802076	-0.333333
DDTL	0	1.58496	0	0	0	0	0.373901	0	0.528321	0.905621	0.528321	0	0	0	0	0	0	0	0	0	0	0
DHX29	2.58496	2.80735	1	0	2.80735	2	0.628544	1.60245	2.13077	1	0.528321	2.32193	2	1	1	2	1	0.443808	1.33333	1.77398	0.751891	0.440643
DNAJA1	1	2.58496	1.58496	0	2	1.58496	0.527877	1.19499	1.72331	1	0.528321	2.32193	2.58496	2	1.58496	1.58496	2.58496	0.362338	1.9183	2.3023	0.686486	0.384001
EIF4ENIF1	1.58496	0	0	0	0	0	0.373901	0	0.528321	0.905621	0.528321	1.58496	0	0	1	1	0	0.835577	0.666667	0.528321	0.980762	-0.138346
ELOC	0	1.58496	0	0	0	0	0.373901	0	0.528321	0.905621	0.528321	0	0	0	0	0	0	0	0	0	0	0
EXOSC10	1.58496	1	0	0	1	0	0.406674	0.333333	0.861654	0.924837	0.528321	1	1	0	0	0	0	0.116117	0	0.666667	0.518668	0.666667
FAM168B	0	1.58496	1	0	0	1	0.406674	0.333333	0.861654	0.924837	0.528321	0	0	0	0	0	0	0	0	0	0	0
FIP1L1	1.58496	0	0	0	0	0	0.373901	0	0.528321	0.905621	0.528321	0	1	0	1	0	1	0.518519	0.666667	0.333333	0.802076	-0.333333
FOXA2	1	1.58496	1	0	0	2	0.489255	0.666667	1.19499	1	0.528321	0	1	1	0	0	0	0.116117	0	0.666667	0.518668	0.666667
GBE1	1.58496	1.58496	2	0	1.58496	2	0.445464	1.19499	1.72331	0.989288	0.528321	1	2.58496	1.58496	0	1.58496	1	0.258315	0.861654	1.72331	0.686486	0.861654
GTSF1	0	1.58496	0	0	0	0	0.373901	0	0.528321	0.905621	0.528321	0	0	0	0	0	0	0	0	0	0	0
LMO4	0	1.58496	0	0	0	0	0.373901	0	0.528321	0.905621	0.528321	0	0	0	0	0	0	0	0	0	0	0
LSG1	1.58496	0	1	0	0	1	0.406674	0.333333	0.861654	0.924837	0.528321	0	0	0	0	0	0	0	0	0	0	0
MCM3	1.58496	1	1.58496	0	1.58496	1	0.352098	0.861654	1.38998	0.905621	0.528321	0	0	0	0	1	0	0.373901	0.333333	0	0.686486	-0.333333
MIDEAS	1.58496	0	0	0	0	0	0.373901	0	0.528321	0.905621	0.528321	1.58496	0	0	1	1	0	0.835577	0.666667	0.528321	0.980762	-0.138346
MRPL37	1.58496	1	1.58496	0	1.58496	1	0.352098	0.861654	1.38998	0.905621	0.528321	1.58496	0	0	0	1.58496	1	0.659809	0.861654	0.528321	0.918699	-0.333333
MRPL42	0	1.58496	0	0	0	0	0.373901	0	0.528321	0.905621	0.528321	0	0	0	0	0	0	0	0	0	0	0
MRPL45	1	1	1.58496	0	1	1	0.2431	0.666667	1.19499	0.905621	0.528321	1.58496	1	1	1.58496	0	1	0.543111	0.861654	1.19499	0.818758	0.333333
MRPS2	1.58496	1.58496	1	0	1	1.58496	0.352098	0.861654	1.38998	0.905621	0.528321	2.32193	2.32193	1	2	2	1	0.717481	1.66667	1.88129	0.950934	0.214619
MYL6B	2	1.58496	0	0	0	2	0.589998	0.666667	1.19499	1	0.528321	0	0	0	1	0	0	0.373901	0.333333	0	0.686486	-0.333333
NKRF	1.58496	1	1	0	0	2	0.489255	0.666667	1.19499	1	0.528321	1.58496	2	1	1	0	1.58496	0.289235	0.861654	1.52832	0.686486	0.666667
PATL1	1.58496	0	1.58496	0	0	1.58496	0.518519	0.528321	1.05664	1	0.528321	2	2.58496	0	1.58496	3.16993	1	0.720678	1.9183	1.52832	0.951984	-0.389975
PPP2R2A	1	0	1.58496	0	0	1	0.406674	0.333333	0.861654	0.924837	0.528321	1	0	0	0	0	0	0.373901	0	0.333333	0.686486	0.333333
PSMC3	0	1.58496	0	0	0	0	0.373901	0	0.528321	0.905621	0.528321	0	0	0	0	2.32193	0	0.373901	0.773976	0	0.686486	-0.773976
RAN	0	1.58496	0	0	0	0	0.373901	0	0.528321	0.905621	0.528321	0	0	0	0	0	0	0	0	0	0	0
RBM4B	1.58496	0	2	0	1	1	0.489255	0.666667	1.19499	1	0.528321	1	1	1	1	1	1	0	0	0	0	0
RCHY1	1.58496	0	0	0	0	0	0.373901	0	0.528321	0.905621	0.528321	1	2.32193	0	1.58496	1.58496	0	0.955595	1.05664	1.10731	1	0.0506677
RPN1	1.58496	1.58496	2	0	1.58496	2	0.445464	1.19499	1.72331	0.989288	0.528321	1	1	1	0	1.58496	1	0.779851	0.861654	1	0.958205	0.138346
S100A10	0	1.58496	2	0	0	2	0.589998	0.666667	1.19499	1	0.528321	0	0	0	0	0	0	0	0	0	0	0
S100A7	0	0	1.58496	0	0	0	0.373901	0	0.528321	0.905621	0.528321	0	0	0	0	0	0	0	0	0	0	0
SELENOF	0	1.58496	0	0	0	0	0.373901	0	0.528321	0.905621	0.528321	0	0	0	0	0	0	0	0	0	0	0
SFXN3	1.58496	1	2.32193	0	2.32193	1	0.532139	1.10731	1.63563	1	0.528321	1	2.32193	1	0	0	1	0.115573	0.333333	1.44064	0.518668	1.10731
SKP1	0	1.58496	0	0	0	0	0.373901	0	0.528321	0.905621	0.528321	0	1	0	0	1	0	1	0.333333	0.333333	1	0
SLC16A3	0	1.58496	0	0	0	0	0.373901	0	0.528321	0.905621	0.528321	0	2	0	0	1.58496	0	0.878688	0.528321	0.666667	1	0.138346
SLC1A5	1	1.58496	1.58496	0	1.58496	1	0.352098	0.861654	1.38998	0.905621	0.528321	0	1	1	0	1	0	0.518519	0.333333	0.666667	0.802076	0.333333
TRNAU1AP	1	1.58496	0	0	0	1	0.406674	0.333333	0.861654	0.924837	0.528321	1	2.32193	0	1.58496	0	0	0.535503	0.528321	1.10731	0.814348	0.578989
USP5	0	1.58496	0	0	0	0	0.373901	0	0.528321	0.905621	0.528321	0	0	0	0	0	0	0	0	0	0	0
VDAC1	0	1.58496	0	0	0	0	0.373901	0	0.528321	0.905621	0.528321	0	0	0	0	0	0	0	0	0	0	0
XIAP	0	1.58496	2.58496	0	1	1.58496	0.582035	0.861654	1.38998	1	0.528321	0	2.32193	1.58496	0	0	1.58496	0.421529	0.528321	1.3023	0.724711	0.773976
YARS2	1.58496	1	0	0	1	0	0.406674	0.333333	0.861654	0.924837	0.528321	1	1	0	0	1.58496	0	0.835577	0.528321	0.666667	0.980762	0.138346
YTHDF2	3	4.45943	4.39232	2	4.45943	3.80735	0.578975	3.42226	3.95058	1	0.528321	4.32193	4.58496	4.45943	3.32193	4.39232	4.16993	0.214117	3.96139	4.45544	0.686486	0.494051
LRPPRC	2.58496	2.80735	2.32193	1	2.32193	2.80735	0.397324	2.04309	2.57142	0.924837	0.528321	2.80735	3.70044	1	1	3.80735	3	0.935095	2.60245	2.5026	1	-0.0998534
DHX15	2.32193	4.24793	4	1	4	4	0.677521	3	3.52329	1	0.523285	2	3.80735	2.58496	2.58496	4.24793	3.58496	0.400931	3.47262	2.79744	0.710017	-0.675178
PRDX1	3.32193	4.08746	4.08746	2.32193	3.80735	3.80735	0.403338	3.31221	3.83228	0.924837	0.520072	3.80735	3.16993	2	3.58496	3.16993	2	0.921959	2.9183	2.99243	1	0.0741308
KRT8	7.19967	4.45943	5.49185	3.58496	4.85798	7.16993	0.717273	5.20429	5.71699	1	0.512696	2.58496	4.70044	3	2.80735	4.24793	3.80735	0.816124	3.62088	3.42847	0.978123	-0.192412
UBAP2	4	3.70044	3.80735	2.58496	3.80735	3.58496	0.256799	3.32576	3.83593	0.905621	0.510172	4.08746	4.24793	3.80735	3.45943	3.70044	3	0.052652	3.38662	4.04758	0.308776	0.660958
RPS5	4.64386	4.75489	4.08746	3.70044	4.08746	4.16993	0.11343	3.98594	4.4954	0.614242	0.50946	4.16993	4.75489	4	3.45943	3.90689	4.08746	0.171995	3.81793	4.30827	0.660701	0.490342
UQCRC2	2	2	3.16993	0	2.32193	3.32193	0.655892	1.88129	2.38998	1	0.50869	2	3	0	1	3	2.32193	0.698841	2.10731	1.66667	0.939416	-0.440643
SMARCA4	2.58496	4.9542	3.32193	1	4.24793	4.08746	0.708804	3.1118	3.62036	1	0.508566	3.80735	5.42626	4.32193	2.80735	5.12928	4.80735	0.771182	4.248	4.51852	0.957103	0.270518
RPL23A	4	4.90689	4.90689	2.80735	4.90689	4.58496	0.52152	4.09974	4.60459	1	0.504858	3.90689	4.39232	4.52356	3.90689	4.39232	4.24793	0.717334	4.18238	4.27426	0.950934	0.0918781
PRPF19	3	2	2.32193	1	2.80735	2	0.447527	1.93578	2.44064	0.99237	0.504858	2.32193	2.32193	1	2	3.16993	2.58496	0.273749	2.58496	1.88129	0.686486	-0.703677
RPL10	2.32193	3.16993	3	1	2.80735	3.16993	0.521475	2.32576	2.83062	1	0.504858	2	3.16993	2.58496	2	3	2.32193	0.763598	2.44064	2.58496	0.957037	0.14432
TNRC6B	5.85798	5.67243	5.61471	4.80735	5.20945	5.61471	0.107859	5.21051	5.71504	0.614242	0.504533	5.9542	6.04439	4.80735	4.70044	4.52356	4.80735	0.0853296	4.67712	5.60198	0.464669	0.924863
ACSL3	0	2.32193	2.32193	0	1.58496	1.58496	0.62779	1.05664	1.54795	1	0.49131	0	1	1	1	1.58496	0	0.74963	0.861654	0.666667	0.957037	-0.194988
RPL8	4.08746	4	3.32193	2.80735	3.70044	3.45943	0.252823	3.32241	3.80313	0.905621	0.480722	3	3	3.16993	3.70044	3	3.32193	0.247815	3.34079	3.05664	0.686486	-0.284148
RPLP1	1.58496	3.16993	1	0	1	3.32193	0.705938	1.44064	1.9183	1	0.477653	1	2.32193	1	0	1.58496	0	0.255453	0.528321	1.44064	0.686486	0.912322
HNRNPA3	5.24793	5.55459	5.39232	3.32193	5.75489	5.70044	0.589605	4.92575	5.39828	1	0.472526	4.39232	5.45943	4.9542	4.80735	5.35755	5.04439	0.718101	5.06977	4.93532	0.950934	-0.134452
RBM14	4.75489	4.16993	4.32193	3.32193	3.70044	4.80735	0.3798	3.94324	4.41558	0.913002	0.472339	4.75489	4.45943	3.80735	5.83289	4.08746	4	0.673129	4.64012	4.34056	0.922847	-0.29956
CCT6A	2	2	0	0	1.58496	1	0.592265	0.861654	1.33333	1	0.471679	1	1	0	0	1	0	0.518519	0.333333	0.666667	0.802076	0.333333
DPF2	1	3	1.58496	0	1	3.16993	0.692253	1.38998	1.86165	1	0.471679	2	3.58496	3.45943	1	3.70044	3.70044	0.845782	2.80029	3.0148	0.986951	0.214505
FLII	3	0	0	0	0	1.58496	0.698051	0.528321	1	1	0.471679	0	0	0	0	0	0	0	0	0	0	0
MTPAP	2	0	1	0	1.58496	0	0.579203	0.528321	1	1	0.471679	1	0	0	0	1	0	1	0.333333	0.333333	1	0
PKP3	4.16993	3	3.80735	1.58496	3.80735	4.16993	0.619956	3.18741	3.65909	1	0.471679	2	2.32193	1	0	0	1.58496	0.132787	0.528321	1.77398	0.552927	1.24566
RBM10	1	2.58496	3	0	2.58496	2.58496	0.678055	1.72331	2.19499	1	0.471679	0	1	2	1	3.32193	3.70044	0.176984	2.67412	1	0.669866	-1.67412
SMARCC1	2	3.16993	2	0	2.58496	3.16993	0.676276	1.9183	2.38998	1	0.471679	4.08746	5.12928	4.24793	3.45943	4.90689	4.85798	0.895826	4.4081	4.48822	1	0.0801234
TARBP2	1	1	1	0	1.58496	0	0.422428	0.528321	1	0.952545	0.471679	0	0	0	0	0	0	0	0	0	0	0
ZNF326	2	1	1	0	1.58496	1	0.454678	0.861654	1.33333	1	0.471679	2.58496	2	1	2	2	1	0.74963	1.66667	1.86165	0.957037	0.194988
HNRNPA1	5.80735	6.64386	6.80735	3.70044	7.31288	6.84549	0.711764	5.95294	6.41952	1	0.466584	5.12928	6.2854	6.65821	4.64386	6.08746	6.49185	0.716155	5.74106	6.0243	0.950934	0.283242
MRPL11	2.80735	1.58496	2.58496	2	1.58496	2	0.311073	1.86165	2.32576	0.905621	0.464106	2.80735	2.58496	1	2	2	1.58496	0.669697	1.86165	2.13077	0.922847	0.269118
TNRC6C	2.80735	1.58496	1	2	1	1	0.501026	1.33333	1.79744	1	0.464106	4.24793	4.24793	1	2.80735	2	1	0.364273	1.93578	3.16529	0.686486	1.2295
UGGT1	2	4.90689	4.24793	0	5.12928	4.64386	0.816302	3.25771	3.71827	1	0.46056	3	5.72792	4.39232	1	4.24793	5.39232	0.618385	3.54675	4.37341	0.88872	0.826664
RPSA	4	4.45943	3.32193	3	3.70044	3.70044	0.318865	3.46696	3.92712	0.905621	0.46016	4.39232	4.39232	3.32193	3.45943	3.70044	3.45943	0.246736	3.53977	4.03552	0.686486	0.495753
SNX9	4.70044	4.70044	5.55459	3	5	5.58496	0.612482	4.52832	4.98516	1	0.456835	5.39232	6.32193	6	4.45943	5.80735	5.97728	0.424894	5.41469	5.90475	0.728324	0.49006
YTHDF3	5.04439	4.85798	4.9542	3.58496	4.90689	5	0.378785	4.49728	4.95219	0.913002	0.454906	5.04439	5.24793	4.64386	4.64386	4.80735	5.04439	0.526869	4.83187	4.97873	0.809588	0.146858
PAWR	3.16993	1	1	1	0	2.80735	0.699466	1.26912	1.72331	1	0.45419	0	0	0	0	1	0	0.373901	0.333333	0	0.686486	-0.333333
SPTAN1	1.58496	1.58496	1	0	0	2.80735	0.659461	0.935785	1.38998	1	0.45419	0	0	0	0	0	1	0.373901	0.333333	0	0.686486	-0.333333
TUFM	2.58496	2.32193	3.32193	0	3.16993	3.70044	0.723647	2.29012	2.74294	1	0.452818	2.32193	2	0	1.58496	2	1	0.916137	1.52832	1.44064	1	-0.0876781
MRPS35	2.80735	3.45943	3	1	3.45943	3.45943	0.622006	2.63962	3.08893	1	0.449308	2.58496	3.58496	3.70044	2	4	3.32193	0.80297	3.10731	3.29012	0.972702	0.182812
PRRC2A	3.90689	3.80735	4.32193	2.58496	3.58496	4.52356	0.484413	3.5645	4.01206	1	0.447562	3.80735	3.90689	2.80735	3.70044	4.75489	3.16993	0.56248	3.87508	3.5072	0.836924	-0.367884
STRAP	3.45943	4	4	1.58496	4.08746	4.45943	0.655771	3.37729	3.81981	1	0.442525	3	3.32193	1.58496	2	3.32193	2.80735	0.915694	2.70976	2.63563	1	-0.0741308
CAPZB	2.32193	0	1	0	0	2	0.665882	0.666667	1.10731	1	0.440643	0	1	0	1	1	0	0.518519	0.666667	0.333333	0.802076	-0.333333
EIF3E	1	2.80735	2.32193	0	2.80735	2	0.680452	1.60245	2.04309	1	0.440643	1	1.58496	0	0	3.80735	2	0.418821	1.93578	0.861654	0.724711	-1.07413
GADD45GIP1	0	2.32193	1.58496	0	1.58496	1	0.622248	0.861654	1.3023	1	0.440643	0	2	0	0	1.58496	1.58496	0.670428	1.05664	0.666667	0.922847	-0.389975
IGLL5	2.32193	2	1.58496	2	1.58496	1	0.288171	1.52832	1.96896	0.905621	0.440643	2.58496	1.58496	1.58496	3.45943	1	0	0.709849	1.48648	1.9183	0.949431	0.431819
PRRC2C	4.64386	4.08746	4.90689	3	4.24793	5.08746	0.542269	4.1118	4.54607	1	0.434273	4.52356	5.16993	4	4.32193	5.64386	4.85798	0.502402	4.94126	4.5645	0.802076	-0.376759
CAPZA1	3.16993	2.80735	2.80735	1	2.58496	3.90689	0.638438	2.49728	2.92821	1	0.430927	1.58496	1.58496	0	1	2.80735	2.32193	0.261684	2.04309	1.05664	0.686486	-0.986453
PABPN1	2.58496	3	2.32193	1	2.80735	2.80735	0.534153	2.2049	2.63563	1	0.430727	1.58496	3.32193	2	1	3	2.32193	0.816482	2.10731	2.3023	0.978123	0.194988
CPEB4	1.58496	1.58496	3.80735	0	2	3.70044	0.759949	1.90015	2.32576	1	0.425613	2.58496	3.16993	2.32193	1.58496	2.32193	1	0.0819509	1.63563	2.69227	0.449327	1.05664
EIF3CL	1	3.32193	2.58496	0	3.32193	2.32193	0.743184	1.88129	2.3023	1	0.421011	0	2.32193	2	1	3.70044	2.32193	0.445784	2.34079	1.44064	0.75444	-0.900147
RPL35	2	2.58496	0	0	1	2.32193	0.704144	1.10731	1.52832	1	0.421011	2	2.32193	2	2.58496	1.58496	1.58496	0.618008	1.9183	2.10731	0.88872	0.189014
XRN1	2.58496	1	2.32193	0	2.32193	2.32193	0.669745	1.54795	1.96896	1	0.421011	0	3.45943	1	1.58496	0	2	0.819277	1.19499	1.48648	0.978123	0.29149
SPATS2	2	2.58496	3	0	3.16993	3.16993	0.724101	2.11328	2.52832	1	0.415037	1	2.32193	1	1.58496	2	2	0.41356	1.86165	1.44064	0.719684	-0.421011
ATXN2	4.16993	4.52356	4.90689	2.80735	4.64386	4.90689	0.582763	4.11937	4.53346	1	0.414092	4.32193	4.32193	2.80735	3.70044	4	3.70044	0.975555	3.80029	3.81707	1	0.0167772
FXR1	3.70044	4.58496	4.90689	2.32193	4.45943	5.16993	0.67907	3.98376	4.39743	1	0.413669	4	4.58496	3.90689	3.80735	4.08746	3.90689	0.369117	3.9339	4.16395	0.686486	0.230048
RPS10	4.85798	5.32193	5.24793	3	6.24793	4.9542	0.69079	4.73404	5.14261	1	0.408571	4	5.16993	5.49185	3.32193	4.39232	5.45943	0.552375	4.39123	4.88726	0.82727	0.496034
CSTF1	2.80735	3	2.32193	1.58496	3.32193	2	0.50802	2.3023	2.70976	1	0.407464	2.32193	2.32193	2.32193	1.58496	2	2.32193	0.173326	1.96896	2.32193	0.660701	0.352965
PEF1	0	2.80735	1	0	1	1.58496	0.687907	0.861654	1.26912	1	0.407464	0	1	0	0	1.58496	1	0.406674	0.861654	0.333333	0.710017	-0.528321
R3HDM1	2.80735	1.58496	1	0	2.58496	1.58496	0.681336	1.38998	1.79744	1	0.407464	1.58496	2.32193	0	0	0	1.58496	0.421529	0.528321	1.3023	0.724711	0.773976
RPS27A	2.80735	2.32193	1.58496	1.58496	1.58496	2.32193	0.398983	1.83062	2.23808	0.924837	0.407464	2.58496	2	1	2.80735	1.58496	1	0.931845	1.79744	1.86165	1	0.064215
RBM47	2	3	3	1	2.32193	3.45943	0.632101	2.26045	2.66667	1	0.406213	0	0	0	1	0	0	0.373901	0.333333	0	0.686486	-0.333333
RPL9	4.16993	4.58496	4.70044	3.32193	4.52356	4.39232	0.381666	4.07927	4.48511	0.916112	0.40584	3.90689	4.39232	4.52356	3.45943	3.90689	4.08746	0.159709	3.81793	4.27426	0.622128	0.456328
MAP4	3.16993	3.32193	2.80735	1.58496	2.80735	3.70044	0.559078	2.69759	3.09974	1	0.40215	3.32193	4.32193	2	2.58496	3.16993	2.32193	0.506997	2.69227	3.21462	0.802076	0.522347
RPS3	5.85798	5.32193	5.58496	4.45943	5.61471	5.49185	0.371809	5.18866	5.58829	0.905621	0.399626	5.78136	5.55459	5.78136	5.42626	5	5.32193	0.037476	5.2494	5.70577	0.224715	0.456372
NUFIP2	4.64386	5.24793	5.20945	3.70044	5.24793	4.9542	0.479657	4.63419	5.03375	1	0.399558	4.16993	4.45943	4.08746	4.08746	5	4.39232	0.431428	4.49326	4.23894	0.736371	-0.25432
ANXA2	4.08746	5.08746	5.2854	2.58496	5.2854	5.39232	0.707526	4.42089	4.82011	1	0.399215	2.32193	3.58496	3.16993	3.16993	4.64386	3.32193	0.314848	3.7119	3.02561	0.686486	-0.686298
QKI	2	2	2.58496	1	1.58496	2.80735	0.521876	1.79744	2.19499	1	0.397548	2.58496	2.32193	2.58496	2.32193	2.58496	2	0.363957	2.3023	2.49728	0.686486	0.194988
MOV10	5.83289	5.80735	5.85798	4.75489	5.90689	5.64386	0.31807	5.43521	5.83274	0.905621	0.397531	5.24793	5.58496	4.64386	5.49185	5.58496	5.55459	0.236548	5.5438	5.15892	0.686486	-0.384886
TNRC6A	4.75489	4.9542	4.52356	3.80735	4.85798	4.39232	0.29895	4.35255	4.74422	0.905621	0.391664	5.20945	4.9542	3.58496	4.39232	4.58496	4.08746	0.686397	4.35491	4.58287	0.929044	0.227956
TUBA1C	5.61471	5.90689	5.35755	4.16993	6.04439	5.49185	0.536046	5.23539	5.62638	1	0.390993	5.64386	5.83289	5.24793	4.70044	5.32193	5.75489	0.419383	5.25909	5.57489	0.724711	0.315806
ACTB	6.04439	5.2854	4.90689	3.80735	5.16993	6.08746	0.626405	5.02158	5.41223	1	0.390648	4.45943	5	4.16993	5.58496	5.39232	4.32193	0.29475	5.09974	4.54312	0.686486	-0.556617
CCT5	0	1.58496	1.58496	0	1	1	0.566288	0.666667	1.05664	1	0.389975	1	1	0	1	1	0	1	0.666667	0.666667	1	0
DDX21	1.58496	1.58496	0	1	1	0	0.566288	0.666667	1.05664	1	0.389975	2.80735	2.32193	0	2.80735	2.58496	1	0.705386	2.13077	1.70976	0.94425	-0.421011
ERAL1	3.58496	2.58496	1.58496	2	3	1.58496	0.613943	2.19499	2.58496	1	0.389975	4.24793	3.16993	2.32193	3.16993	3.58496	3.16993	0.919636	3.30827	3.24659	1	-0.0616773
GTPBP1	1.58496	1.58496	1.58496	0	2	1.58496	0.557023	1.19499	1.58496	1	0.389975	0	1	0	0	1.58496	0	0.770531	0.528321	0.333333	0.957037	-0.194988
MRPS33	0	1.58496	1.58496	0	0	2	0.670428	0.666667	1.05664	1	0.389975	1	2	1	0	2	0	0.421648	0.666667	1.33333	0.724711	0.666667
SAMD4B	1.58496	1.58496	1	1	1	1	0.116117	1	1.38998	0.614242	0.389975	0	0	0	0	0	0	0	0	0	0	0
SSB	1	3.16993	3.58496	1	2.58496	3	0.718242	2.19499	2.58496	1	0.389975	1	3.32193	2.58496	0	3	3	0.81534	2	2.3023	0.978123	0.302297
SVIL	3.16993	0	1	0	0	3	0.789957	1	1.38998	1	0.389975	0	0	0	1	0	0	0.373901	0.333333	0	0.686486	-0.333333
KRT18	6.55459	4.80735	5.64386	3.45943	4.70044	7.67948	0.787646	5.27978	5.6686	1	0.388816	3.32193	5.08746	3.90689	3.70044	4.70044	4.24793	0.861124	4.21627	4.10543	0.996351	-0.110842
DRG1	2.80735	2	2.58496	1.58496	2.32193	2.32193	0.32258	2.07627	2.46411	0.905621	0.387833	2.32193	2.32193	0	1.58496	2.58496	1	0.855292	1.72331	1.54795	0.995871	-0.175356
DHX9	6.12928	6.64386	6.40939	5.04439	6.52356	6.45943	0.488358	6.00913	6.39418	1	0.385047	5.88264	6.08746	5.39232	5.72792	5.93074	6.20945	0.535608	5.95604	5.78747	0.814348	-0.168563
PA2G4	2	2.32193	0	0	1.58496	1.58496	0.690984	1.05664	1.44064	1	0.384001	1.58496	1.58496	0	0	0	0	0.116117	0	1.05664	0.518668	1.05664
RBMX	2	3.32193	3.58496	1	3.58496	3.16993	0.703707	2.58496	2.96896	1	0.384001	2.58496	2.32193	2.80735	2.58496	2.80735	3	0.287888	2.79744	2.57142	0.686486	-0.226024
RPL34	0	2.32193	2	0	1.58496	1.58496	0.690984	1.05664	1.44064	1	0.384001	0	1.58496	1.58496	0	1.58496	2	0.872132	1.19499	1.05664	1	-0.138346
PRMT5	1.58496	3.45943	2.80735	1	2	3.70044	0.709991	2.23348	2.61725	1	0.38377	1	2.58496	1	1.58496	1	0	0.396251	0.861654	1.52832	0.710017	0.666667
RPS19	3.90689	5.16993	4.80735	3	5.04439	4.70044	0.632664	4.24828	4.62806	1	0.379779	4	4.64386	5.12928	3.80735	4.16993	4.52356	0.334618	4.16695	4.59105	0.686486	0.424099
PKM	3.45943	4.32193	3.58496	1.58496	4.32193	4.32193	0.710524	3.40961	3.78877	1	0.379168	3.16993	3.58496	1	3.32193	4.24793	3.70044	0.237962	3.75677	2.58496	0.686486	-1.1718
ARID1A	2.32193	4.32193	2.58496	0	3.80735	4.32193	0.819045	2.70976	3.07627	1	0.366512	4	5.49185	4.9542	4.08746	4.45943	5.12928	0.654846	4.55873	4.81535	0.918699	0.256624
RPL31	4.85798	3.58496	4.16993	3.70044	3.90689	3.90689	0.383241	3.83807	4.20429	0.918516	0.366216	3.45943	4.08746	3.32193	4.39232	3.80735	3.80735	0.282579	4.00234	3.62294	0.686486	-0.379402
SEC24B	4.70044	4.80735	4.52356	3.16993	4.90689	4.85798	0.560815	4.3116	4.67712	1	0.36552	4.85798	5.24793	4.39232	4.32193	4.39232	4.45943	0.15274	4.39123	4.83274	0.6083	0.441516
RAMAC	1	2	2	0	1.58496	2.32193	0.657411	1.3023	1.66667	1	0.36437	1	2	1	0	1	2.58496	0.874673	1.19499	1.33333	1	0.138346
ELAVL2	5.20945	5	5.52356	4	5.35755	5.2854	0.479542	4.88098	5.24434	1	0.363354	1.58496	1	1	3	2	1	0.256998	2	1.19499	0.686486	-0.805012
EIF4G3	1.58496	1.58496	2.80735	0	2.58496	2.32193	0.716991	1.63563	1.99243	1	0.356796	2	2.80735	1	1.58496	2.80735	2.32193	0.65743	2.23808	1.93578	0.918699	-0.302297
H1-4	2.80735	2.32193	1.58496	1	2.32193	2.32193	0.562715	1.88129	2.23808	1	0.356796	2.80735	2.80735	3	3.45943	2.32193	2.32193	0.680478	2.7011	2.87157	0.925611	0.170474
ITCH	1	1.58496	2.80735	0	2	2.32193	0.712186	1.44064	1.79744	1	0.356796	1	1.58496	0	0	1.58496	1.58496	0.795052	1.05664	0.861654	0.966498	-0.194988
CKAP4	4.16993	4.58496	4.75489	3	4.58496	4.85798	0.588083	4.14765	4.50326	1	0.355611	2.58496	3.70044	2.58496	2.32193	3.45943	3.70044	0.736433	3.1606	2.95679	0.957037	-0.203812
ATAD3B	1	2.32193	2.32193	0	2	2.58496	0.714363	1.52832	1.88129	1	0.352965	2.32193	4.16993	3.58496	1	3.90689	2.58496	0.438196	2.49728	3.35894	0.743957	0.861654
NUP214	2	3.32193	2.32193	0	3.58496	3	0.779668	2.19499	2.54795	1	0.352965	1.58496	3.58496	3.16993	1.58496	2.32193	4.08746	0.910345	2.66478	2.77995	1	0.115166
DDX1	5.24793	6.08746	6.10852	4	6.08746	6.30378	0.678888	5.46375	5.81464	1	0.35089	5.45943	6.22882	5.16993	5.04439	6.49185	6.10852	0.650332	5.88159	5.61939	0.918699	-0.262199
PLEC	9.04166	5.20945	6.65821	4.58496	6	9.27845	0.854533	6.62114	6.96977	1	0.348637	3.70044	5.08746	2.58496	3.45943	5.42626	4.08746	0.596022	4.32439	3.79096	0.865123	-0.533431
SERPINB2	3.45943	4.52356	4.64386	2.32193	4.52356	4.75489	0.711632	3.86679	4.20895	1	0.342157	3	3.32193	2	0	2.58496	0	0.11417	0.861654	2.77398	0.518668	1.91232
ACTA1	4.32193	4.24793	4.16993	2.32193	4.32193	5.08746	0.704733	3.91044	4.24659	1	0.336154	3.45943	4	2.58496	4.80735	4.16993	3.16993	0.328311	4.04907	3.34813	0.686486	-0.700937
DHX36	4	5	4.32193	2.58496	5.08746	4.64386	0.705423	4.10543	4.44064	1	0.335216	3.45943	4.39232	3	3.16993	4.70044	3.70044	0.713329	3.85693	3.61725	0.950934	-0.239685
AARS1	0	1	0	0	0	0	0.373901	0	0.333333	0.905621	0.333333	0	0	0	0	0	0	0	0	0	0	0
ABI1	0	1	0	0	0	0	0.373901	0	0.333333	0.905621	0.333333	0	0	0	0	0	0	0	0	0	0	0
ACLY	1	0	0	0	0	0	0.373901	0	0.333333	0.905621	0.333333	0	1	0	1	0	0	1	0.333333	0.333333	1	0
ADAR	2	2.32193	2	0	3	2.32193	0.733979	1.77398	2.10731	1	0.333333	2.58496	3.80735	2	2.32193	2.32193	2.58496	0.512059	2.40961	2.79744	0.802076	0.387833
ANGEL1	0	1	0	0	0	0	0.373901	0	0.333333	0.905621	0.333333	0	1	0	0	0	0	0.373901	0	0.333333	0.686486	0.333333
ANKRD28	0	1	0	0	0	0	0.373901	0	0.333333	0.905621	0.333333	0	1	0	0	0	0	0.373901	0	0.333333	0.686486	0.333333
ATP1A1	2	2.80735	2.32193	0	3.32193	2.80735	0.768599	2.04309	2.37643	1	0.333333	1	2.58496	1.58496	0	1.58496	2	0.527877	1.19499	1.72331	0.810289	0.528321
ATP5MD	0	1	0	0	0	0	0.373901	0	0.333333	0.905621	0.333333	0	1.58496	0	0	0	0	0.373901	0	0.528321	0.686486	0.528321
AURKA	1	0	0	0	0	0	0.373901	0	0.333333	0.905621	0.333333	1	0	0	1	1.58496	0	0.406674	0.861654	0.333333	0.710017	-0.528321
BAG2	0	0	1	0	0	0	0.373901	0	0.333333	0.905621	0.333333	0	0	0	0	0	0	0	0	0	0	0
BCAS2	0	1	0	0	0	0	0.373901	0	0.333333	0.905621	0.333333	0	0	0	0	0	0	0	0	0	0	0
BCL7B	0	1	0	0	0	0	0.373901	0	0.333333	0.905621	0.333333	0	1	0	0	1.58496	1	0.406674	0.861654	0.333333	0.710017	-0.528321
BRD9	0	1	0	0	0	0	0.373901	0	0.333333	0.905621	0.333333	0	0	0	0	0	0	0	0	0	0	0
BSG	1	1	0	0	1	0	0.518519	0.333333	0.666667	1	0.333333	0	1	0	0	0	0	0.373901	0	0.333333	0.686486	0.333333
C1QBP	0	2	0	0	0	1	0.677869	0.333333	0.666667	1	0.333333	0	2.32193	0	0	1.58496	1.58496	0.77796	1.05664	0.773976	0.958205	-0.282666
CAPN2	0	1	0	0	0	0	0.373901	0	0.333333	0.905621	0.333333	0	1	0	0	0	1.58496	0.770531	0.528321	0.333333	0.957037	-0.194988
CCN1	2	1	0	1	0	1	0.64333	0.666667	1	1	0.333333	2.80735	1.58496	1.58496	2.80735	1	0	0.474367	1.26912	1.99243	0.782159	0.723308
CCNT1	0	1	0	0	0	0	0.373901	0	0.333333	0.905621	0.333333	0	0	0	0	0	0	0	0	0	0	0
CDC42SE2	0	1	0	0	0	0	0.373901	0	0.333333	0.905621	0.333333	0	0	0	0	0	0	0	0	0	0	0
CGAS	1	0	0	0	0	0	0.373901	0	0.333333	0.905621	0.333333	0	0	0	0	1.58496	0	0.373901	0.528321	0	0.686486	-0.528321
CLTB	0	1	0	0	0	0	0.373901	0	0.333333	0.905621	0.333333	0	0	0	0	0	0	0	0	0	0	0
CNOT2	0	1	1	0	1	0	0.518519	0.333333	0.666667	1	0.333333	0	1	1	0	0	1	0.518519	0.333333	0.666667	0.802076	0.333333
CNP	0	1	0	0	0	0	0.373901	0	0.333333	0.905621	0.333333	0	0	0	0	1	0	0.373901	0.333333	0	0.686486	-0.333333
COPE	0	2	0	0	0	1	0.677869	0.333333	0.666667	1	0.333333	1	0	0	0	1	0	1	0.333333	0.333333	1	0
CPVL	0	1	0	0	0	0	0.373901	0	0.333333	0.905621	0.333333	0	0	0	0	0	0	0	0	0	0	0
CRIP2	0	0	1	0	0	0	0.373901	0	0.333333	0.905621	0.333333	1	1.58496	1	0	0	1.58496	0.302032	0.528321	1.19499	0.686486	0.666667
CYFIP1	0	0	1	0	0	0	0.373901	0	0.333333	0.905621	0.333333	0	0	0	0	0	0	0	0	0	0	0
DDX19B	0	1	0	0	0	0	0.373901	0	0.333333	0.905621	0.333333	0	0	0	0	0	0	0	0	0	0	0
DERPC	2	0	0	0	0	1	0.677869	0.333333	0.666667	1	0.333333	0	0	0	0	0	0	0	0	0	0	0
DLGAP5	0	1	0	0	0	0	0.373901	0	0.333333	0.905621	0.333333	0	0	0	0	2.32193	0	0.373901	0.773976	0	0.686486	-0.773976
DNAJB6	1	0	0	0	0	0	0.373901	0	0.333333	0.905621	0.333333	1	1	0	0	0	0	0.116117	0	0.666667	0.518668	0.666667
DUT	0	1	0	0	0	0	0.373901	0	0.333333	0.905621	0.333333	0	0	0	0	0	0	0	0	0	0	0
DYNC1LI2	0	1	0	0	0	0	0.373901	0	0.333333	0.905621	0.333333	0	0	0	0	0	0	0	0	0	0	0
DYNLT1	0	1	0	0	0	0	0.373901	0	0.333333	0.905621	0.333333	0	0	0	0	0	0	0	0	0	0	0
EFTUD2	1	1	0	0	1	0	0.518519	0.333333	0.666667	1	0.333333	1	0	0	1.58496	1	0	0.406674	0.861654	0.333333	0.710017	-0.528321
EIF3K	0	1	0	0	0	0	0.373901	0	0.333333	0.905621	0.333333	0	0	0	0	1	0	0.373901	0.333333	0	0.686486	-0.333333
EIF4H	0	1	0	0	0	0	0.373901	0	0.333333	0.905621	0.333333	0	0	0	0	0	0	0	0	0	0	0
ELOA	0	0	1	0	0	0	0.373901	0	0.333333	0.905621	0.333333	0	0	0	0	0	0	0	0	0	0	0
EPB41L5	1.58496	1	0	0	0	1.58496	0.659809	0.528321	0.861654	1	0.333333	0	0	0	0	0	0	0	0	0	0	0
EPCAM	0	1	0	0	0	0	0.373901	0	0.333333	0.905621	0.333333	0	0	0	0	0	0	0	0	0	0	0
ERLIN2	0	1	0	0	0	0	0.373901	0	0.333333	0.905621	0.333333	0	0	0	0	0	0	0	0	0	0	0
EXOSC2	0	0	1	0	0	0	0.373901	0	0.333333	0.905621	0.333333	0	1	0	1	1	1	0.116117	1	0.333333	0.518668	-0.666667
EXOSC8	1	1	0	0	0	1	0.518519	0.333333	0.666667	1	0.333333	0	0	0	0	0	1	0.373901	0.333333	0	0.686486	-0.333333
FAM111B	1	0	0	0	0	0	0.373901	0	0.333333	0.905621	0.333333	0	0	0	0	1	0	0.373901	0.333333	0	0.686486	-0.333333
FAM120B	0	1	0	0	0	0	0.373901	0	0.333333	0.905621	0.333333	0	0	0	0	0	0	0	0	0	0	0
FCSK	0	1	1	0	1	0	0.518519	0.333333	0.666667	1	0.333333	0	0	0	0	0	0	0	0	0	0	0
FKBP8	0	1	0	0	0	0	0.373901	0	0.333333	0.905621	0.333333	0	2	1	0	0	0	0.158302	0	1	0.618152	1
FOXA1	1	0	0	0	0	0	0.373901	0	0.333333	0.905621	0.333333	0	0	0	0	0	1.58496	0.373901	0.528321	0	0.686486	-0.528321
FTL	0	1	0	0	0	0	0.373901	0	0.333333	0.905621	0.333333	0	0	0	0	0	0	0	0	0	0	0
GMPS	0	1	0	0	0	0	0.373901	0	0.333333	0.905621	0.333333	0	0	0	0	0	0	0	0	0	0	0
GNB1	2	0	0	0	0	1	0.677869	0.333333	0.666667	1	0.333333	0	0	0	0	0	0	0	0	0	0	0
GPN3	0	1	0	0	0	0	0.373901	0	0.333333	0.905621	0.333333	0	1.58496	0	0	0	0	0.373901	0	0.528321	0.686486	0.528321
GRN	4.58496	1	0	3.58496	1	0	0.858569	1.52832	1.86165	1	0.333333	5.12928	1	1	5.39232	1	1	0.967289	2.46411	2.37643	1	-0.0876781
HGS	0	1	1	0	0	1	0.518519	0.333333	0.666667	1	0.333333	0	1	0	0	0	0	0.373901	0	0.333333	0.686486	0.333333
HLA-A	0	1	0	0	0	0	0.373901	0	0.333333	0.905621	0.333333	0	0	0	0	1.58496	1	0.136073	0.861654	0	0.552927	-0.861654
HMGB1	0	1	0	0	0	0	0.373901	0	0.333333	0.905621	0.333333	0	0	0	0	1	0	0.373901	0.333333	0	0.686486	-0.333333
IDH2	0	1	0	0	0	0	0.373901	0	0.333333	0.905621	0.333333	0	0	0	0	0	0	0	0	0	0	0
IGHG2	0	1	1	1	0	0	0.518519	0.333333	0.666667	1	0.333333	1	0	0	2	1	0	0.373901	1	0.333333	0.686486	-0.666667
IGHMBP2	0	1	0	0	0	0	0.373901	0	0.333333	0.905621	0.333333	0	0	0	0	0	0	0	0	0	0	0
ISY1	0	1	0	0	0	0	0.373901	0	0.333333	0.905621	0.333333	0	0	0	0	0	0	0	0	0	0	0
ISYNA1	0	1	0	0	0	0	0.373901	0	0.333333	0.905621	0.333333	0	0	0	0	0	0	0	0	0	0	0
ITIH5	0	0	1	0	0	0	0.373901	0	0.333333	0.905621	0.333333	0	0	0	0	0	0	0	0	0	0	0
IVNS1ABP	0	1	0	0	0	0	0.373901	0	0.333333	0.905621	0.333333	0	2.58496	0	1	1.58496	0	1	0.861654	0.861654	1	0
KIF1C	0	1	0	0	0	0	0.373901	0	0.333333	0.905621	0.333333	0	1.58496	1	0	0	0	0.136073	0	0.861654	0.552927	0.861654
KLHL22	1	0	1	0	0	1	0.518519	0.333333	0.666667	1	0.333333	1	1.58496	0	0	2.58496	2	0.50405	1.52832	0.861654	0.802076	-0.666667
KPNA6	1	2	2.58496	0	2	2.58496	0.732461	1.52832	1.86165	1	0.333333	2	2.58496	0	1	1.58496	2.32193	0.907894	1.63563	1.52832	1	-0.107309
LAMB1	0	1	1	0	1	0	0.518519	0.333333	0.666667	1	0.333333	0	0	0	0	0	1	0.373901	0.333333	0	0.686486	-0.333333
LAMB3	0	0	1	0	0	0	0.373901	0	0.333333	0.905621	0.333333	2.80735	4.75489	3.70044	3	4.24793	2.32193	0.517936	3.18995	3.75423	0.802076	0.564276
LARP7	1	1.58496	1	0	1	1.58496	0.543111	0.861654	1.19499	1	0.333333	0	0	0	1	1.58496	0	0.136073	0.861654	0	0.552927	-0.861654
LASP1	1	1.58496	1.58496	0	1.58496	1.58496	0.58575	1.05664	1.38998	1	0.333333	1	1	1	0	2	1	1	1	1	1	0
LOX	0	0	1	0	0	0	0.373901	0	0.333333	0.905621	0.333333	1	2	0	1.58496	2	1	0.459445	1.52832	1	0.766401	-0.528321
MAGED2	0	1	0	0	0	0	0.373901	0	0.333333	0.905621	0.333333	0	1.58496	1.58496	0	0	0	0.116117	0	1.05664	0.518668	1.05664
MAGT1	0	1	1	0	1	0	0.518519	0.333333	0.666667	1	0.333333	0	1	0	0	1	0	1	0.333333	0.333333	1	0
MAP1A	0	1	0	0	0	0	0.373901	0	0.333333	0.905621	0.333333	0	0	0	0	0	0	0	0	0	0	0
MCAT	1	0	0	0	0	0	0.373901	0	0.333333	0.905621	0.333333	1.58496	1	1.58496	1	2	1.58496	0.712435	1.52832	1.38998	0.950934	-0.138346
MCRIP2	1	1	0	0	0	1	0.518519	0.333333	0.666667	1	0.333333	0	1.58496	0	1	1.58496	1	0.302032	1.19499	0.528321	0.686486	-0.666667
MKRN2	1	0	1	0	1	0	0.518519	0.333333	0.666667	1	0.333333	1	0	0	0	1	1.58496	0.406674	0.861654	0.333333	0.710017	-0.528321
MOCS2	0	0	1	0	0	0	0.373901	0	0.333333	0.905621	0.333333	1	1	0	1	2.32193	1	0.233876	1.44064	0.666667	0.686486	-0.773976
MPLKIP	0	1	1	0	1	0	0.518519	0.333333	0.666667	1	0.333333	0	0	0	0	0	0	0	0	0	0	0
MRPL10	1	0	0	0	0	0	0.373901	0	0.333333	0.905621	0.333333	0	1	0	0	1	0	1	0.333333	0.333333	1	0
MRPL2	1	0	1	0	0	1	0.518519	0.333333	0.666667	1	0.333333	0	1.58496	0	0	1.58496	0	1	0.528321	0.528321	1	0
MRPL32	0	1	1	0	0	1	0.518519	0.333333	0.666667	1	0.333333	0	0	0	0	0	0	0	0	0	0	0
MRPL49	0	1	0	0	0	0	0.373901	0	0.333333	0.905621	0.333333	0	0	0	0	1	0	0.373901	0.333333	0	0.686486	-0.333333
MRPL57	0	1	0	0	0	0	0.373901	0	0.333333	0.905621	0.333333	0	0	0	0	0	0	0	0	0	0	0
MRPL9	0	1	1	0	0	1	0.518519	0.333333	0.666667	1	0.333333	0	0	0	1	2	1	0.0161301	1.33333	0	0.101272	-1.33333
MRPS11	1	1	1.58496	0	1	1.58496	0.543111	0.861654	1.19499	1	0.333333	1	1.58496	1	1	1	1.58496	1	1.19499	1.19499	1	0
MRPS5	1	1.58496	1.58496	0	1.58496	1.58496	0.58575	1.05664	1.38998	1	0.333333	2.80735	3	2.58496	1.58496	3.16993	2.58496	0.503706	2.44662	2.79744	0.802076	0.350822
MYBBP1A	0	1	0	0	0	0	0.373901	0	0.333333	0.905621	0.333333	0	0	0	1	0	0	0.373901	0.333333	0	0.686486	-0.333333
NCOA3	0	1	0	0	0	0	0.373901	0	0.333333	0.905621	0.333333	0	0	0	0	0	0	0	0	0	0	0
NFIC	2	0	0	0	0	1	0.677869	0.333333	0.666667	1	0.333333	1.58496	1.58496	1.58496	0	1	0	0.0198627	0.333333	1.58496	0.123736	1.25163
NOA1	1	0	0	0	0	0	0.373901	0	0.333333	0.905621	0.333333	2	1	0	0	0	0	0.158302	0	1	0.618152	1
NUMB	0	0	1	0	0	0	0.373901	0	0.333333	0.905621	0.333333	0	0	0	0	0	0	0	0	0	0	0
OASL	1	0	0	0	0	0	0.373901	0	0.333333	0.905621	0.333333	2	1.58496	1	1.58496	0	0	0.172419	0.528321	1.52832	0.660701	1
OSTF1	0	1	0	0	0	0	0.373901	0	0.333333	0.905621	0.333333	0	0	0	0	0	0	0	0	0	0	0
PELO	0	1	1	0	0	1	0.518519	0.333333	0.666667	1	0.333333	0	1	0	0	0	0	0.373901	0	0.333333	0.686486	0.333333
PHB	0	1	0	0	0	0	0.373901	0	0.333333	0.905621	0.333333	0	0	0	0	0	0	0	0	0	0	0
PHF6	1	1	1	0	0	2	0.64333	0.666667	1	1	0.333333	1	1	0	0	1	1	1	0.666667	0.666667	1	0
PNKD	0	1	0	0	0	0	0.373901	0	0.333333	0.905621	0.333333	0	0	0	0	0	0	0	0	0	0	0
PRADC1	1	0	0	0	0	0	0.373901	0	0.333333	0.905621	0.333333	1	0	0	0	1	0	1	0.333333	0.333333	1	0
PRKAR1A	0	1	0	0	0	0	0.373901	0	0.333333	0.905621	0.333333	0	0	0	0	0	0	0	0	0	0	0
PRPF31	1	0	0	0	0	0	0.373901	0	0.333333	0.905621	0.333333	1.58496	0	0	1	1.58496	0	0.659809	0.861654	0.528321	0.918699	-0.333333
PSMB7	0	1	0	0	0	0	0.373901	0	0.333333	0.905621	0.333333	0	0	0	0	0	0	0	0	0	0	0
PSMC6	1	0	0	0	0	0	0.373901	0	0.333333	0.905621	0.333333	0	0	0	0	1	0	0.373901	0.333333	0	0.686486	-0.333333
PTPN23	0	1	0	0	0	0	0.373901	0	0.333333	0.905621	0.333333	0	0	0	0	0	0	0	0	0	0	0
RAVER1	2	0	0	0	0	1	0.677869	0.333333	0.666667	1	0.333333	0	0	0	0	1.58496	0	0.373901	0.528321	0	0.686486	-0.528321
RBMS3	1	1	1	0	1	1	0.373901	0.666667	1	0.905621	0.333333	2.58496	3	2	2.32193	3.16993	2.80735	0.565049	2.7664	2.52832	0.837145	-0.238082
RPS24	3.58496	3.45943	3.32193	2	3.45943	3.90689	0.596701	3.12211	3.45544	1	0.333333	3.70044	3.70044	3.16993	3.45943	3.80735	3.45943	0.818536	3.57541	3.5236	0.978123	-0.0518046
RPUSD3	1	0	0	0	0	0	0.373901	0	0.333333	0.905621	0.333333	1.58496	1	1.58496	1	1	1	0.116117	1	1.38998	0.518668	0.389975
RUNX1	0	0	1	0	0	0	0.373901	0	0.333333	0.905621	0.333333	0	0	0	0	0	0	0	0	0	0	0
SAFB	0	1	1.58496	0	1.58496	0	0.659809	0.528321	0.861654	1	0.333333	0	1	0	0	1.58496	0	0.770531	0.528321	0.333333	0.957037	-0.194988
SCAF11	0	1	0	0	0	0	0.373901	0	0.333333	0.905621	0.333333	0	0	0	0	0	0	0	0	0	0	0
SCAMP3	0	1	0	0	0	0	0.373901	0	0.333333	0.905621	0.333333	0	0	0	0	0	0	0	0	0	0	0
SDF2L1	0	1	0	0	0	0	0.373901	0	0.333333	0.905621	0.333333	0	0	0	0	0	0	0	0	0	0	0
SEC23IP	0	1	2	0	0	2	0.724659	0.666667	1	1	0.333333	0	2	0	0	0	1	0.677869	0.333333	0.666667	0.922847	0.333333
SEC61B	0	0	1	0	0	0	0.373901	0	0.333333	0.905621	0.333333	0	0	0	0	0	0	0	0	0	0	0
SECISBP2L	1	1.58496	1	0	1.58496	1	0.543111	0.861654	1.19499	1	0.333333	1.58496	1	1	1	1	1	0.373901	1	1.19499	0.686486	0.194988
SEMA3A	0	0	1	0	0	0	0.373901	0	0.333333	0.905621	0.333333	0	0	0	0	0	0	0	0	0	0	0
SHROOM3	0	1	0	0	0	0	0.373901	0	0.333333	0.905621	0.333333	0	0	0	0	0	0	0	0	0	0	0
SLC25A12	2	0	0	0	0	1	0.677869	0.333333	0.666667	1	0.333333	1	1.58496	1.58496	0	1	1	0.134363	0.666667	1.38998	0.552927	0.723308
SLC25A22	1	0	0	0	0	0	0.373901	0	0.333333	0.905621	0.333333	1.58496	1	0	0	0	1	0.406674	0.333333	0.861654	0.710017	0.528321
SLC27A4	0	0	1	0	0	0	0.373901	0	0.333333	0.905621	0.333333	0	0	0	0	0	0	0	0	0	0	0
SMAD9	1	0	0	0	0	0	0.373901	0	0.333333	0.905621	0.333333	1	0	1	1	0	0	0.518519	0.333333	0.666667	0.802076	0.333333
SMARCA5	0	1	0	0	0	0	0.373901	0	0.333333	0.905621	0.333333	0	0	0	0	0	0	0	0	0	0	0
SMTN	1	0	0	0	0	0	0.373901	0	0.333333	0.905621	0.333333	0	0	1	1	0	0	1	0.333333	0.333333	1	0
SNRNP200	1	0	0	0	0	0	0.373901	0	0.333333	0.905621	0.333333	0	1	0	0	1	0	1	0.333333	0.333333	1	0
SNRPF	0	1	0	0	0	0	0.373901	0	0.333333	0.905621	0.333333	0	0	0	0	0	0	0	0	0	0	0
SORT1	1	1	0	0	1	0	0.518519	0.333333	0.666667	1	0.333333	0	0	0	0	0	0	0	0	0	0	0
SP1	1	0	0	0	0	0	0.373901	0	0.333333	0.905621	0.333333	0	1	0	0	0	0	0.373901	0	0.333333	0.686486	0.333333
SPTBN1	2	1	1	0	0	3	0.767644	1	1.33333	1	0.333333	0	0	0	0	0	0	0	0	0	0	0
SRP72	0	1	0	0	0	0	0.373901	0	0.333333	0.905621	0.333333	0	1	0	0	2.80735	1.58496	0.26741	1.46411	0.333333	0.686486	-1.13077
SRSF2	0	1	0	0	0	0	0.373901	0	0.333333	0.905621	0.333333	0	0	1	0	1	0	1	0.333333	0.333333	1	0
SSBP3	0	2	1	0	1	1	0.64333	0.666667	1	1	0.333333	0	0	0	0	0	0	0	0	0	0	0
STAM2	0	0	1	0	0	0	0.373901	0	0.333333	0.905621	0.333333	0	0	0	0	0	0	0	0	0	0	0
STAT3	0	1	0	0	0	0	0.373901	0	0.333333	0.905621	0.333333	0	1	0	0	0	0	0.373901	0	0.333333	0.686486	0.333333
STIP1	0	1	0	0	0	0	0.373901	0	0.333333	0.905621	0.333333	0	0	0	0	0	0	0	0	0	0	0
SUPT16H	1	0	0	0	0	0	0.373901	0	0.333333	0.905621	0.333333	0	0	0	3.32193	3.80735	0	0.117957	2.37643	0	0.523129	-2.37643
SUPV3L1	1	1	0	0	1	0	0.518519	0.333333	0.666667	1	0.333333	1	1	0	1.58496	1	1	0.2431	1.19499	0.666667	0.686486	-0.528321
SURF4	0	0	1	0	0	0	0.373901	0	0.333333	0.905621	0.333333	0	0	0	0	0	1	0.373901	0.333333	0	0.686486	-0.333333
TECR	1	1.58496	1	0	1.58496	1	0.543111	0.861654	1.19499	1	0.333333	1	1.58496	1	0	1	1	0.2431	0.666667	1.19499	0.686486	0.528321
TEP1	0	0	1	0	0	0	0.373901	0	0.333333	0.905621	0.333333	0	0	0	0	0	0	0	0	0	0	0
TOMM20	0	1	1	0	0	1	0.518519	0.333333	0.666667	1	0.333333	0	0	0	0	1	0	0.373901	0.333333	0	0.686486	-0.333333
TRMT10C	0	1	0	0	0	0	0.373901	0	0.333333	0.905621	0.333333	0	0	0	0	1	0	0.373901	0.333333	0	0.686486	-0.333333
TSR3	0	0	1	0	0	0	0.373901	0	0.333333	0.905621	0.333333	0	0	0	0	0	0	0	0	0	0	0
TXNRD1	1	0	0	0	0	0	0.373901	0	0.333333	0.905621	0.333333	1	3.58496	3.80735	0	1	3	0.310112	1.33333	2.79744	0.686486	1.46411
UFM1	1.58496	1	1	1	0	1.58496	0.543111	0.861654	1.19499	1	0.333333	1	0	0	1	1.58496	0	0.406674	0.861654	0.333333	0.710017	-0.528321
UPP1	0	0	1	0	0	0	0.373901	0	0.333333	0.905621	0.333333	0	0	0	0	0	0	0	0	0	0	0
VARS1	0	1	1	0	1	0	0.518519	0.333333	0.666667	1	0.333333	0	0	0	0	0	0	0	0	0	0	0
VDAC2	0	1	1	0	0	1	0.518519	0.333333	0.666667	1	0.333333	1.58496	1.58496	0	1	1	0	0.566288	0.666667	1.05664	0.837145	0.389975
WBP2	0	1	0	0	0	0	0.373901	0	0.333333	0.905621	0.333333	0	0	0	0	1	0	0.373901	0.333333	0	0.686486	-0.333333
YLPM1	1.58496	1	0	0	0	1.58496	0.659809	0.528321	0.861654	1	0.333333	1.58496	2.32193	1.58496	3	2.80735	2.58496	0.0240825	2.79744	1.83062	0.148623	-0.966821
ZC3H18	0	1	0	0	0	0	0.373901	0	0.333333	0.905621	0.333333	0	1	0	0	0	0	0.373901	0	0.333333	0.686486	0.333333
ZCCHC9	0	1	2	0	0	2	0.724659	0.666667	1	1	0.333333	0	1	0	1	1	0	0.518519	0.666667	0.333333	0.802076	-0.333333
RTCB	4.80735	5.9542	5.75489	4.16993	5.85798	5.52356	0.634284	5.18382	5.50548	1	0.321657	5.24793	5.52356	5.42626	5.08746	5.67243	5.45943	0.971487	5.40644	5.39925	1	-0.00718853
ZC3H7A	3.70044	3.45943	3.90689	2.32193	3.32193	4.45943	0.637495	3.36776	3.68892	1	0.321158	3.16993	3.80735	2.32193	3	3.70044	3	0.79821	3.23348	3.09974	0.968204	-0.133744
PARP1	3	3.16993	2.80735	2.32193	2	3.70044	0.581805	2.67412	2.99243	1	0.318304	3	2.80735	0	3.32193	4.75489	3	0.188537	3.69227	1.93578	0.686486	-1.75649
EIF2AK2	2.32193	1.58496	3.16993	1	2.32193	2.80735	0.678624	2.04309	2.35894	1	0.315844	2.58496	2.58496	1	2	3.80735	2.58496	0.379247	2.79744	2.05664	0.694708	-0.740797
RBMS1	3.58496	4.16993	4.16993	2.80735	4.08746	4.08746	0.539733	3.66076	3.97494	1	0.314177	3.58496	3.70044	2	3.90689	4	3.58496	0.261341	3.83062	3.09513	0.686486	-0.735484
RNMT	2.32193	3.70044	3.90689	1	4	4	0.79527	3	3.30975	1	0.309753	2.32193	3.90689	3.58496	2.32193	3.90689	3.80735	0.921288	3.34539	3.27126	1	-0.0741308
XRCC5	5.75489	5.49185	5.80735	4.64386	5.45943	6.02237	0.494228	5.37522	5.6847	1	0.30948	6.49185	5.97728	5.24793	5.75489	5.88264	5.64386	0.712817	5.76046	5.90569	0.950934	0.145225
ILF3	5.75489	6.16993	5.83289	4.45943	6.18982	6.18982	0.631542	5.61303	5.91923	1	0.306207	6.42626	6.76818	6.08746	5.90689	5.75489	5.9542	0.0539683	5.87199	6.4273	0.313056	0.555313
SNRPD2	2	2.58496	3.45943	1	3.32193	2.80735	0.729358	2.37643	2.68146	1	0.305037	0	2	2.58496	0	2	3.58496	0.810185	1.86165	1.52832	0.976002	-0.333333
EIF3D	2.80735	3.70044	2.80735	1	3.70044	3.70044	0.763972	2.80029	3.10505	1	0.304757	2	3.70044	3	1.58496	4.45943	3.16993	0.867961	3.07144	2.90015	0.999716	-0.171293
RPS17	4.9542	4.52356	4.58496	3.70044	4.75489	4.70044	0.45773	4.38526	4.68757	1	0.302318	5.12928	4.70044	4.70044	4.16993	4	4.39232	0.0229059	4.18741	4.84339	0.142141	0.655973
SF1	2.32193	3.16993	3.45943	1.58496	3	3.45943	0.670385	2.68146	2.98376	1	0.302297	2	3.80735	2.58496	0	3.45943	2.80735	0.582834	2.08893	2.79744	0.849834	0.70851
IGF2BP1	5.83289	6.06609	6.08746	5.49185	6.04439	5.55459	0.19636	5.69695	5.99548	0.905621	0.298535	4.52356	4.39232	4.24793	4.45943	4.58496	4.52356	0.19833	4.52265	4.38794	0.686486	-0.134716
SMARCC2	2	4.16993	2.80735	0	4	4.08746	0.851867	2.69582	2.99243	1	0.296606	3.58496	4.75489	3.80735	3	4.52356	4.70044	0.970385	4.07467	4.04907	1	-0.0255989
DNAJA2	1	2.32193	2.32193	0	1.58496	3.16993	0.784977	1.58496	1.88129	1	0.296323	0	2.32193	0	0	2.32193	1.58496	0.636164	1.3023	0.773976	0.908563	-0.528321
EIF2A	3.16993	3.16993	4	2	3.45943	4	0.6788	3.15314	3.44662	1	0.293473	4.16993	4.39232	3.16993	3	3.70044	3.16993	0.223365	3.29012	3.91072	0.686486	0.620601
RPL15	1.58496	3.16993	1.58496	0	2	3.45943	0.808463	1.81981	2.11328	1	0.293473	0	3	0	1	2.80735	1.58496	0.520322	1.79744	1	0.803313	-0.797439
RPL38	2.32193	2.80735	3.45943	1.58496	2.80735	3.32193	0.658464	2.57142	2.8629	1	0.29149	3.45943	3	3	3.32193	2	3	0.424163	2.77398	3.15314	0.727851	0.379168
HNRNPM	4.85798	5.16993	5.12928	3.45943	5.61471	5.20945	0.685613	4.7612	5.0524	1	0.291198	4.52356	5.2854	4.85798	4.39232	5.32193	4.75489	0.859334	4.82304	4.88898	0.996351	0.0659374
ASPH	1	3	3.58496	0	2.80735	3.90689	0.846102	2.23808	2.52832	1	0.290239	0	3.45943	1.58496	0	3	3.45943	0.765171	2.15314	1.68146	0.957037	-0.471679
CTTN	4.52356	6.22882	5.83289	4.16993	6.08746	5.45943	0.724095	5.23894	5.52842	1	0.289484	3.58496	4.70044	3.90689	4.24793	4.75489	5.20945	0.194439	4.73742	4.0641	0.686486	-0.673325
HSPD1	2.58496	3.70044	2.80735	2	2.32193	3.90689	0.694054	2.74294	3.03092	1	0.287979	2.80735	4.39232	2.58496	2.58496	4.52356	3	0.901513	3.36951	3.26154	1	-0.107963
HNRNPH3	5.2854	4.90689	5.45943	4.16993	5.16993	5.45943	0.538835	4.93309	5.21724	1	0.284148	4.24793	4.64386	4.24793	4.58496	4.9542	4.32193	0.347174	4.62036	4.3799	0.686486	-0.240459
XRN2	4.24793	5.04439	5.04439	2.80735	5.2854	5.39232	0.764484	4.49502	4.77891	1	0.28388	4.52356	5.16993	4.24793	3.45943	4.39232	5	0.526915	4.28392	4.64714	0.809588	0.363222
MRPL39	1.58496	1.58496	1.58496	0	2.32193	1.58496	0.701031	1.3023	1.58496	1	0.282666	2.58496	1.58496	1	2	2.80735	1.58496	0.524857	2.13077	1.72331	0.807978	-0.407464
PURB	2	1.58496	1.58496	0	2.32193	2	0.721672	1.44064	1.72331	1	0.282666	1	2.58496	0	0	2.80735	0	0.839665	0.935785	1.19499	0.982187	0.259203
PEG10	2	2	0	0	1.58496	1.58496	0.761273	1.05664	1.33333	1	0.276692	0	0	0	0	0	0	0	0	0	0	0
SEC24D	2	2	2	0	2.58496	2.58496	0.7642	1.72331	2	1	0.276692	2.32193	3	1.58496	1.58496	2.58496	2.58496	0.928075	2.25163	2.3023	1	0.0506677
HSPA1A	5.35755	6.47573	6.26679	4.70044	6.44294	6.12928	0.687225	5.75756	6.03336	1	0.275802	5.16993	6.06609	5.72792	4.39232	5.45943	5.49185	0.292378	5.11453	5.65464	0.686486	0.540111
RPS12	3.70044	3.32193	2.58496	3	2.32193	3.45943	0.585792	2.92712	3.20244	1	0.275324	4.58496	3.58496	2	4	2.80735	2.32193	0.720337	3.04309	3.38998	0.951984	0.346881
YTHDF1	4.39232	5.2854	5.42626	4.24793	4.9542	5.08746	0.549206	4.7632	5.03466	1	0.271466	5.20945	5.32193	4.58496	4.80735	5.04439	5.12928	0.864872	4.99368	5.03878	0.997594	0.045104
UBASH3B	1	1.58496	2.80735	0	2	2.58496	0.79028	1.52832	1.79744	1	0.269118	0	1	0	2	3	1.58496	0.0255338	2.19499	0.333333	0.156627	-1.86165
FAM98A	3.45943	4.16993	4.52356	2.58496	4.52356	4.24793	0.71674	3.78548	4.05097	1	0.265489	4.32193	4	3.70044	3.45943	4.24793	4.24793	0.947358	3.9851	4.00746	1	0.0223604
USP10	4.64386	2.32193	3.90689	2.58496	3.16993	4.32193	0.771632	3.35894	3.62422	1	0.265286	3.90689	3.45943	2	3.58496	3.70044	3.45943	0.472497	3.58161	3.12211	0.782005	-0.459504
CEP170	1.58496	0	2	0	0	2.80735	0.827843	0.935785	1.19499	1	0.259203	1	3.58496	1.58496	0	1.58496	1.58496	0.349288	1.05664	2.05664	0.686486	1
LARP4	3.90689	4	3.58496	2.58496	4.32193	3.80735	0.650542	3.57142	3.83062	1	0.259203	3.58496	3.58496	3.70044	3	3.58496	3.45943	0.204719	3.34813	3.62345	0.686486	0.275324
PPIA	1.58496	2.58496	2	1	1.58496	2.80735	0.691027	1.79744	2.05664	1	0.259203	2.58496	2.32193	1	2	2.80735	1.58496	0.803193	2.13077	1.96896	0.972702	-0.161809
PTCD3	2.32193	3.45943	2.80735	1.58496	2.32193	3.90689	0.751094	2.60459	2.8629	1	0.258311	3	3.80735	2.58496	1.58496	3.80735	3.45943	0.828186	2.95058	3.13077	0.980762	0.180189
ATP5PO	1.58496	1.58496	1.58496	0	2	2	0.725016	1.33333	1.58496	1	0.251629	1	2	1	1	2	1	1	1.33333	1.33333	1	0
KPNA2	3.58496	2.58496	1.58496	2	3	2	0.725016	2.33333	2.58496	1	0.251629	3.45943	3.80735	3.32193	2.80735	3.80735	2.32193	0.29783	2.97888	3.52957	0.686486	0.550692
NAP1L1	1	2.32193	2.32193	0	2.32193	2.58496	0.80514	1.63563	1.88129	1	0.245655	1	3	0	0	2	2	1	1.33333	1.33333	1	0
RPS29	2.58496	2	2.32193	1.58496	2.58496	2	0.504966	2.05664	2.3023	1	0.245655	2.32193	2.32193	3	3	1	2.32193	0.52234	2.10731	2.54795	0.805652	0.440643
HNRNPR	5.2854	5.75489	5.45943	4.52356	5.67243	5.58496	0.575818	5.26032	5.49991	1	0.239591	5.85798	5.83289	4.90689	5.80735	5.70044	5.39232	0.779635	5.63337	5.53259	0.958205	-0.100783
SLC25A5	4.58496	4.45943	4.70044	3.32193	4.90689	4.80735	0.671592	4.34539	4.58161	1	0.23622	4.90689	5.12928	4.08746	4.24793	4.64386	4.75489	0.675056	4.54889	4.70788	0.922847	0.158988
RPL23	4.58496	4.39232	3.70044	4	3.80735	4.16993	0.463385	3.99243	4.22591	1	0.23348	4.52356	4.24793	3.70044	4.39232	4	4.08746	0.992718	4.15993	4.15731	1	-0.00261703
HSP90AA1	2.58496	5.32193	4.24793	2	4.75489	4.70044	0.856426	3.81844	4.05161	1	0.233164	3.45943	4.08746	3.45943	2.80735	4.08746	2.80735	0.412129	3.23406	3.66878	0.717975	0.434718
EIF3A	1	2.80735	2.58496	0	3.70044	2	0.858278	1.90015	2.13077	1	0.230626	1	2.58496	1.58496	2	4.45943	1	0.535513	2.48648	1.72331	0.814348	-0.763169
POTEE	4.32193	4.08746	3.32193	2.58496	3.70044	4.75489	0.757108	3.6801	3.91044	1	0.230343	3	3.32193	2.58496	3.45943	3.90689	2.80735	0.333159	3.39123	2.96896	0.686486	-0.422262
MRPS7	2.32193	3.45943	2.80735	1.58496	3	3.32193	0.73536	2.63563	2.8629	1	0.227275	4.08746	3.90689	3.45943	3.58496	3.70044	3.16993	0.248401	3.48511	3.81793	0.686486	0.332819
ANXA10	2.32193	3.58496	2	1.58496	2.32193	3.32193	0.76232	2.40961	2.63563	1	0.226024	0	0	0	0	0	0	0	0	0	0	0
PPP1CA	3	1	1	1	1	2.32193	0.791335	1.44064	1.66667	1	0.226024	0	1.58496	1	1.58496	2.58496	1	0.258315	1.72331	0.861654	0.686486	-0.861654
RFC1	1.58496	2	2	0	2.58496	2.32193	0.799537	1.63563	1.86165	1	0.226024	0	1.58496	0	0	1.58496	2.32193	0.421529	1.3023	0.528321	0.724711	-0.773976
SRP14	3	2	1.58496	2	2.32193	1.58496	0.656391	1.96896	2.19499	1	0.226024	2.58496	2	1	2.32193	2.32193	2	0.498719	2.21462	1.86165	0.802076	-0.352965
DNAJC10	4	3.58496	5	2.80735	4.45943	4.64386	0.770254	3.97021	4.19499	1	0.224773	3.80735	4.45943	4.24793	3.45943	4.16993	4	0.362979	3.87645	4.17157	0.686486	0.295119
CAD	5.49185	6.24793	6.16993	4.24793	6.74147	6.24793	0.793063	5.74577	5.9699	1	0.224128	4.08746	5.64386	5.08746	4.9542	6.02237	5.61471	0.344389	5.53042	4.93959	0.686486	-0.590831
ACTL6A	3.32193	3	3	1.58496	3.16993	3.90689	0.766845	2.88726	3.10731	1	0.22005	3.80735	4.39232	3.16993	2.80735	3.80735	3.80735	0.55081	3.47402	3.78987	0.826473	0.315844
HNRNPH1	6.39232	6.14975	6.20945	5.49185	6.22882	6.37504	0.48278	6.0319	6.25051	1	0.218602	6.64386	6.58496	5.85798	6.06609	6.56986	5.78136	0.549732	6.1391	6.36227	0.826405	0.223165
SEC31A	0	2.32193	2.32193	0	1	3	0.863768	1.33333	1.54795	1	0.214619	1	1.58496	1	0	0	1	0.0894864	0.333333	1.19499	0.477559	0.861654
SNRPD1	2.32193	2	3.45943	0	3.70044	3.45943	0.878775	2.38662	2.59379	1	0.207163	2.80735	3.45943	3	2	3.16993	3.58496	0.755864	2.9183	3.08893	0.957037	0.170633
TUBB4B	6.10852	6.62936	6	4.64386	7.18982	6.2854	0.802053	6.03969	6.24596	1	0.206266	6.37504	6.94251	6.76818	5.49185	6.16993	6.80735	0.264158	6.15638	6.69525	0.686486	0.538868
FAM98B	0	4.32193	4.52356	0	4.64386	3.58496	0.924493	2.74294	2.9485	1	0.205557	0	3.16993	3.32193	0	3.90689	3.70044	0.834563	2.53578	2.16395	0.980762	-0.371826
IMPDH2	2.32193	3.45943	3	1	3.58496	3.58496	0.836019	2.72331	2.92712	1	0.203812	1.58496	0	1	1	2.80735	1.58496	0.255324	1.79744	0.861654	0.686486	-0.935785
AGO1	4.9542	3.80735	3.80735	4	3.80735	4.16993	0.644917	3.99243	4.18964	1	0.197209	4.32193	3.32193	1	4.24793	2.80735	3.16993	0.649528	3.4084	2.88129	0.918699	-0.527117
ANXA7	1.58496	2.32193	2.58496	1	2.58496	2.32193	0.751381	1.96896	2.16395	1	0.194988	2.58496	3.58496	2.32193	1	2	2.32193	0.128919	1.77398	2.83062	0.552927	1.05664
AGK	1.58496	1.58496	0	0	1	1.58496	0.795052	0.861654	1.05664	1	0.194988	1	2	0	0	1	1.58496	0.860779	0.861654	1	0.996351	0.138346
ANXA1	0	1.58496	0	0	0	1	0.770531	0.333333	0.528321	1	0.194988	0	0	0	0	1	0	0.373901	0.333333	0	0.686486	-0.333333
APOBEC3F	0	0	1.58496	0	0	1	0.770531	0.333333	0.528321	1	0.194988	0	1	0	0	1	1.58496	0.406674	0.861654	0.333333	0.710017	-0.528321
ASCC2	0	1.58496	1	0	1	1	0.74963	0.666667	0.861654	1	0.194988	1	1	0	0	0	0	0.116117	0	0.666667	0.518668	0.666667
CALR	0	1.58496	1.58496	0	1.58496	1	0.795052	0.861654	1.05664	1	0.194988	0	0	0	0	1.58496	0	0.373901	0.528321	0	0.686486	-0.528321
CCT2	1	2.32193	1.58496	0	2	2.32193	0.823903	1.44064	1.63563	1	0.194988	0	1	0	0	2.32193	0	0.628676	0.773976	0.333333	0.900278	-0.440643
CDKN2AIP	0	1	1.58496	0	1	1	0.74963	0.666667	0.861654	1	0.194988	0	1.58496	0	1	0	1.58496	0.659809	0.861654	0.528321	0.918699	-0.333333
CTSD	0	0	1.58496	1	0	0	0.770531	0.333333	0.528321	1	0.194988	1	0	0	1	0	1	0.518519	0.666667	0.333333	0.802076	-0.333333
DIMT1	1.58496	0	0	0	1	0	0.770531	0.333333	0.528321	1	0.194988	3	1.58496	1	1.58496	1	0	0.254738	0.861654	1.86165	0.686486	1
DNMBP	0	1.58496	0	0	0	1	0.770531	0.333333	0.528321	1	0.194988	0	0	0	0	0	0	0	0	0	0	0
DSG1	1	1.58496	2	2	0	2	0.801812	1.33333	1.52832	1	0.194988	1.58496	0	2.32193	2.32193	1.58496	3.58496	0.255027	2.49728	1.3023	0.686486	-1.19499
EEF1E1	0	1.58496	0	0	0	1	0.770531	0.333333	0.528321	1	0.194988	0	1	0	0	0	0	0.373901	0	0.333333	0.686486	0.333333
EIF3I	0	2.58496	0	0	2	0	0.866654	0.666667	0.861654	1	0.194988	0	2	0	1	3.16993	1	0.343224	1.72331	0.666667	0.686486	-1.05664
ESYT1	1.58496	1.58496	0	0	1.58496	1	0.795052	0.861654	1.05664	1	0.194988	0	1	0	0	0	0	0.373901	0	0.333333	0.686486	0.333333
FAM168A	1.58496	1	0	1	0	1	0.74963	0.666667	0.861654	1	0.194988	1	0	0	0	1	0	1	0.333333	0.333333	1	0
GMPPA	1.58496	0	0	0	0	1	0.770531	0.333333	0.528321	1	0.194988	0	0	0	0	0	0	0	0	0	0	0
GPI	0	1.58496	0	0	1	0	0.770531	0.333333	0.528321	1	0.194988	0	0	0	0	0	0	0	0	0	0	0
HSD17B4	1.58496	2	0	0	1	2	0.827722	1	1.19499	1	0.194988	1	0	0	2	1.58496	1	0.0538481	1.52832	0.333333	0.313056	-1.19499
MMP1	0	0	1.58496	0	0	1	0.770531	0.333333	0.528321	1	0.194988	0	0	0	0	0	0	0	0	0	0	0
MTHFD1	0	1.58496	0	0	1	0	0.770531	0.333333	0.528321	1	0.194988	1.58496	1.58496	0	1	1	1	0.919784	1	1.05664	1	0.0566417
NIFK	0	1.58496	0	0	1	0	0.770531	0.333333	0.528321	1	0.194988	0	2.32193	0	1	1.58496	1	0.625765	1.19499	0.773976	0.897714	-0.421011
NUDT16L1	2.58496	0	1	1	1	1	0.808346	1	1.19499	1	0.194988	1.58496	0	0	1	2.32193	0	0.535503	1.10731	0.528321	0.814348	-0.578989
NUP153	1.58496	0	0	0	0	1	0.770531	0.333333	0.528321	1	0.194988	0	0	0	0	0	0	0	0	0	0	0
OTUD4	0	1	1.58496	0	1	1	0.74963	0.666667	0.861654	1	0.194988	0	0	0	0	0	0	0	0	0	0	0
PPP2CA	0	1.58496	1	0	1	1	0.74963	0.666667	0.861654	1	0.194988	0	1.58496	1	0	1.58496	1.58496	0.795052	1.05664	0.861654	0.966498	-0.194988
PSMA5	0	2.58496	1	0	2	1	0.847163	1	1.19499	1	0.194988	0	1	1	0	1	0	0.518519	0.333333	0.666667	0.802076	0.333333
RACGAP1	1.58496	1	0	1	1	0	0.74963	0.666667	0.861654	1	0.194988	2.32193	1	0	2.80735	2	0	0.668068	1.60245	1.10731	0.922847	-0.495142
RBM39	1.58496	0	0	0	0	1	0.770531	0.333333	0.528321	1	0.194988	0	1.58496	0	1	0	0	0.770531	0.333333	0.528321	0.957037	0.194988
RBM4	2.32193	1.58496	2	1	2	2.32193	0.688131	1.77398	1.96896	1	0.194988	1	0	1	1.58496	1.58496	1	0.134363	1.38998	0.666667	0.552927	-0.723308
RPL36A	1.58496	0	0	1	0	0	0.770531	0.333333	0.528321	1	0.194988	1	1	0	1.58496	0	0	0.835577	0.528321	0.666667	0.980762	0.138346
S100A8	0	0	1.58496	0	0	1	0.770531	0.333333	0.528321	1	0.194988	0	0	0	1.58496	1	0	0.136073	0.861654	0	0.552927	-0.861654
SDF4	0	1.58496	0	0	0	1	0.770531	0.333333	0.528321	1	0.194988	0	2.32193	0	0	0	0	0.373901	0	0.773976	0.686486	0.773976
SNRPE	3.16993	1	1.58496	1.58496	2.58496	1	0.818635	1.72331	1.9183	1	0.194988	2	0	2	1.58496	0	1	0.592265	0.861654	1.33333	0.860451	0.471679
SNW1	0	1.58496	1	0	1	1	0.74963	0.666667	0.861654	1	0.194988	0	0	1	0	1	0	1	0.333333	0.333333	1	0
SSR4	0	1.58496	0	0	1	0	0.770531	0.333333	0.528321	1	0.194988	0	0	0	0	0	1	0.373901	0.333333	0	0.686486	-0.333333
TWF1	1.58496	0	0	0	0	1	0.770531	0.333333	0.528321	1	0.194988	0	0	0	0	0	0	0	0	0	0	0
USP4	1	1.58496	0	0	1	1	0.74963	0.666667	0.861654	1	0.194988	0	0	0	0	0	0	0	0	0	0	0
KRT7	5.70044	3	4.24793	2.32193	4.08746	5.9542	0.888671	4.1212	4.31612	1	0.194927	1.58496	4.16993	3	2	3.58496	3.90689	0.80906	3.16395	2.9183	0.97538	-0.245655
HNRNPA2B1	5.72792	7.5157	7.60733	5.16993	7.69349	7.40939	0.857353	6.7576	6.95032	1	0.192716	6.42626	7.41785	7.54689	7.15987	7.2384	7.52356	0.658167	7.30728	7.13034	0.918699	-0.176942
GAPDH	2.80735	4.75489	3.90689	3	4.08746	3.80735	0.783408	3.63161	3.82304	1	0.191438	4.16993	4.16993	2.80735	4	5.04439	4.16993	0.284211	4.40477	3.71573	0.686486	-0.689038
STAU1	4.75489	5	4.64386	3.70044	5.42626	4.70044	0.728286	4.60905	4.79958	1	0.190533	5.2854	4.9542	4.80735	4	5.49185	4.52356	0.495694	4.67181	5.01565	0.802076	0.343846
AP2B1	2.58496	2	2.32193	0	3.16993	3.16993	0.86838	2.11328	2.3023	1	0.189014	2	0	0	2.32193	2.80735	2	0.0728289	2.37643	0.666667	0.404858	-1.70976
H2AC11	2.58496	3.58496	3.58496	1.58496	3.90689	3.70044	0.828974	3.0641	3.25163	1	0.187532	2.32193	3.90689	4.16993	3.90689	4.64386	3.80735	0.361561	4.11937	3.46625	0.686486	-0.653119
HNRNPC	4.39232	4.39232	4.16993	3.90689	4.58496	3.90689	0.479557	4.13291	4.31819	1	0.185272	4.45943	4.08746	4.39232	4.80735	4.52356	4	0.645259	4.44364	4.31307	0.918276	-0.130568
DHX30	4.64386	4	4.64386	3.58496	4.75489	4.39232	0.672687	4.24406	4.42924	1	0.185182	5.08746	4.80735	4.75489	3.80735	4.24793	3.45943	0.0139957	3.83824	4.88324	0.0894769	1.045
HSPB1	1.58496	2.58496	2	0	2.80735	2.80735	0.859365	1.87157	2.05664	1	0.185072	1.58496	3.45943	3	1	2.32193	2.80735	0.459553	2.04309	2.68146	0.766401	0.63837
SRSF7	2	2.32193	2.80735	1	2.58496	3	0.794894	2.19499	2.37643	1	0.18144	2	2.58496	3.16993	3.16993	3	2.58496	0.42968	2.9183	2.58496	0.734634	-0.333333
BAG4	2.32193	3.45943	2.58496	1.58496	2	4.24793	0.852341	2.61096	2.78877	1	0.177811	3	3.80735	3.32193	2	3.90689	3	0.533427	2.96896	3.37643	0.814348	0.407464
SEC23B	4.9542	5.45943	5.9542	4.16993	5.80735	5.85798	0.790511	5.27842	5.45594	1	0.177521	5.32193	5.67243	4.9542	3.70044	5.35755	4.52356	0.204758	4.52718	5.31618	0.686486	0.788999
SMARCE1	2	3.70044	3	1	4	3.16993	0.870958	2.72331	2.90015	1	0.176838	2.58496	4.39232	4	2.32193	3.90689	4.08746	0.792809	3.43876	3.65909	0.966498	0.220333
RBFOX2	1.58496	2	1.58496	0	2.32193	2.32193	0.834438	1.54795	1.72331	1	0.175356	1	1.58496	1	2	2	2	0.0145112	2	1.19499	0.0921922	-0.805012
CTNND1	2	3.32193	4.08746	1	4.08746	3.80735	0.889518	2.96494	3.13646	1	0.171524	1.58496	0	0	0	2	3	0.330275	1.66667	0.528321	0.686486	-1.13835
PDCD6	2	2	2	0	3.16993	2.32193	0.866807	1.83062	2	1	0.169382	1	1.58496	1	1	2.32193	2	0.261465	1.77398	1.19499	0.686486	-0.578989
PRPF39	2	3.80735	4.39232	1	4.24793	4.45943	0.907829	3.23579	3.39989	1	0.164104	1	4.9542	1	0	4.45943	4.08746	0.798269	2.84896	2.31807	0.968204	-0.530899
TIA1	4.90689	4.16993	4.85798	4.24793	4.39232	4.80735	0.606638	4.48253	4.64493	1	0.162399	4.80735	4.70044	4.08746	4.58496	4.58496	3.90689	0.616139	4.35894	4.53175	0.887086	0.172814
CPEB2	0	1	2.80735	0	1	2.32193	0.886237	1.10731	1.26912	1	0.161809	0	2	1.58496	0	2	1	0.827722	1	1.19499	0.980762	0.194988
MRPS27	1	2.80735	1.58496	1	1.58496	2.32193	0.817194	1.63563	1.79744	1	0.161809	2.32193	3.45943	1	2.80735	3.80735	2.58496	0.37275	3.06656	2.26045	0.686486	-0.806104
POFUT2	0	1.58496	2.80735	0	2.32193	1.58496	0.886369	1.3023	1.46411	1	0.161809	1	1.58496	0	0	2	2.32193	0.538217	1.44064	0.861654	0.816764	-0.578989
ACTN4	1.58496	2.80735	2.58496	0	3.32193	3.16993	0.894565	2.16395	2.32576	1	0.161809	0	2.80735	0	1	3.80735	2	0.344585	2.26912	0.935785	0.686486	-1.33333
CLTC	3.16993	5.64386	5.12928	2	5.85798	5.61471	0.919508	4.4909	4.64769	1	0.156791	4.24793	6.35755	4.90689	3.45943	5.97728	6.12928	0.987432	5.18866	5.17079	1	-0.0178748
ZC3H7B	1.58496	3	1.58496	0	2	3.70044	0.899952	1.90015	2.05664	1	0.156495	1	3.58496	0	1	3.90689	2.58496	0.515233	2.49728	1.52832	0.802076	-0.968964
YBX3	4	4.52356	4.75489	3	4.90689	4.90689	0.829444	4.27126	4.42615	1	0.154889	4.58496	5	4.90689	5.12928	5.12928	4.39232	0.857028	4.88363	4.83062	0.996351	-0.0530101
HNRNPH2	5.49185	5.70044	5.67243	4.70044	6	5.70044	0.717652	5.46696	5.62157	1	0.154613	5.85798	5.64386	5.04439	5.39232	5.49185	5.49185	0.828735	5.45867	5.51541	0.980762	0.0567359
EEF1A2	3.16993	4.90689	3.16993	2.80735	4.16993	3.80735	0.838411	3.59488	3.74891	1	0.154035	3.80735	4.16993	3.45943	4.32193	3.80735	3.16993	0.912391	3.7664	3.81224	1	0.0458345
SRSF9	2	3.45943	3.58496	1	3.58496	4	0.892864	2.86165	3.0148	1	0.153144	0	3.45943	1	1	3.32193	2.58496	0.545047	2.3023	1.48648	0.820131	-0.81582
EIF3B	1	2.58496	2	0	2.80735	2.32193	0.884582	1.70976	1.86165	1	0.151893	0	1.58496	1	1	3.80735	1.58496	0.261819	2.13077	0.861654	0.686486	-1.26912
RPL7	4.58496	5.04439	4.80735	4.16993	4.85798	4.9542	0.617497	4.6607	4.81224	1	0.151536	4.80735	4.64386	3.80735	4.85798	4.64386	4.32193	0.615691	4.60792	4.41952	0.887086	-0.1884
UPF1	6.45943	6.72792	6.37504	5.49185	6.89482	6.72792	0.759362	6.37153	6.5208	1	0.149267	6.45943	6.40939	5.2854	5.49185	6.53916	5.85798	0.865852	5.963	6.05141	0.998005	0.0884106
KRT9	5.42626	5.42626	5.9542	5.35755	5.16993	5.83289	0.603628	5.45346	5.60224	1	0.148786	5.24793	5.12928	5.2854	6.35755	5.67243	6.65821	0.0269451	6.2294	5.22087	0.164653	-1.00853
MTREX	1.58496	1.58496	1.58496	0	2	2.32193	0.852182	1.44064	1.58496	1	0.14432	1	2.80735	0	1.58496	2.32193	0	0.976741	1.3023	1.26912	1	-0.0331786
TARDBP	2.32193	3.16993	3.16993	1.58496	3.32193	3.32193	0.833738	2.74294	2.88726	1	0.14432	1.58496	2.80735	2.32193	1	2.58496	2.80735	0.880668	2.13077	2.23808	1	0.107309
RAI14	4.75489	1.58496	1	1	1.58496	4.32193	0.930384	2.3023	2.44662	1	0.14432	0	0	0	2.32193	0	0	0.373901	0.773976	0	0.686486	-0.773976
PTBP1	5.78136	5.64386	6.45943	5.04439	6.18982	6.22882	0.77666	5.82101	5.96155	1	0.140537	6.18982	6.55459	6.20945	5.16993	5.80735	6.49185	0.283288	5.82304	6.31796	0.686486	0.494911
TUBB	6.08746	6.6865	6.16993	4.85798	7.25739	6.40939	0.856984	6.17492	6.31463	1	0.13971	6.33985	7	6.75489	5.55459	6.26679	6.84549	0.320534	6.22229	6.69825	0.686486	0.475957
ATXN2L	5.16993	4.39232	5.32193	3.90689	4.80735	5.75489	0.830682	4.82304	4.96139	1	0.138346	4.32193	4.58496	3.80735	4.9542	5.12928	4.70044	0.05683	4.92797	4.23808	0.327284	-0.689891
CMSS1	1	1	1	1	0	1.58496	0.779851	0.861654	1	1	0.138346	1	2.58496	1.58496	1.58496	1	0	0.258315	0.861654	1.72331	0.686486	0.861654
ESRP1	2	2	2.58496	1	2.58496	2.58496	0.818034	2.05664	2.19499	1	0.138346	0	0	0	0	0	0	0	0	0	0	0
H1-1	2	2	1	1	1.58496	2	0.769855	1.52832	1.66667	1	0.138346	1.58496	2	2	1	1.58496	1.58496	0.119773	1.38998	1.86165	0.528256	0.471679
HP1BP3	1	1	0	0	0	1.58496	0.835577	0.528321	0.666667	1	0.138346	0	1.58496	0	0	0	1.58496	1	0.528321	0.528321	1	0
ITGB1	1	1	0	0	1.58496	0	0.835577	0.528321	0.666667	1	0.138346	0	0	0	0	1	0	0.373901	0.333333	0	0.686486	-0.333333
KLHDC10	1	1	1	0	1.58496	1	0.779851	0.861654	1	1	0.138346	1	1	0	0	1.58496	0	0.835577	0.528321	0.666667	0.980762	0.138346
LANCL1	0	1	2	0	1	1.58496	0.860779	0.861654	1	1	0.138346	0	1	0	0	0	0	0.373901	0	0.333333	0.686486	0.333333
LSM12	2.80735	3	2	1.58496	3	2.80735	0.809974	2.46411	2.60245	1	0.138346	2.32193	2.32193	2	2.32193	3.16993	1.58496	0.774264	2.35894	2.21462	0.958205	-0.14432
MICOS13	1	1	0	0	1.58496	0	0.835577	0.528321	0.666667	1	0.138346	1	2	1	0	1	1	0.2302	0.666667	1.33333	0.686486	0.666667
MRPL44	2	1	1	1	1	1.58496	0.738265	1.19499	1.33333	1	0.138346	1.58496	1.58496	0	0	2	1.58496	0.872132	1.19499	1.05664	1	-0.138346
MRPS25	1	1	1.58496	0	1.58496	1.58496	0.818034	1.05664	1.19499	1	0.138346	2.80735	2.58496	2	2.32193	2.80735	2.80735	0.565582	2.64555	2.46411	0.837145	-0.18144
SSR1	1	1	1	0	1.58496	1	0.779851	0.861654	1	1	0.138346	0	1.58496	1	0	1.58496	1	1	0.861654	0.861654	1	0
TMEM165	0	1.58496	2	0	1.58496	1.58496	0.872132	1.05664	1.19499	1	0.138346	1	2	1	1.58496	2.32193	1.58496	0.29602	1.83062	1.33333	0.686486	-0.497284
SF3B3	2.80735	3.70044	2.80735	1	4	3.90689	0.901158	2.96896	3.10505	1	0.136086	3	4.08746	1.58496	2.80735	4.08746	2.80735	0.704002	3.23406	2.89081	0.943976	-0.343249
L1RE1	3.70044	4.9542	4.08746	3	5.16993	4.16993	0.862907	4.11328	4.24737	1	0.134083	1.58496	3.32193	1	2	3.58496	2.58496	0.418325	2.72331	1.96896	0.724711	-0.754345
STAU2	3.45943	4.85798	4.52356	3	4.85798	4.58496	0.86209	4.14765	4.28032	1	0.132677	3.90689	4.39232	4.16993	3.90689	4.16993	4.16993	0.677289	4.08225	4.15638	0.922847	0.0741308
SEC24A	3.58496	3.32193	4	1.58496	4.75489	4.16993	0.900459	3.50326	3.63563	1	0.132372	3.80735	3.90689	3.45943	2.32193	3.90689	2.80735	0.218116	3.01206	3.72456	0.686486	0.712501
HNRNPK	6.08746	6.52356	6.58496	5.58496	6.71425	6.50779	0.75065	6.269	6.39866	1	0.129662	5.93074	6.50779	6	5.85798	6.50779	6.42626	0.688896	6.26401	6.14618	0.929951	-0.117836
KRT19	5.12928	4	4.64386	3.45943	3.90689	6.02237	0.888158	4.4629	4.59105	1	0.12815	2.58496	3.70044	3.90689	4.16993	3.45943	3.70044	0.456582	3.7766	3.39743	0.765953	-0.379168
HNRNPDL	4.85798	5.55459	5.61471	4.39232	5.67243	5.58496	0.805727	5.21657	5.34243	1	0.125858	5.42626	5.42626	4.64386	5.39232	5.45943	5.08746	0.631621	5.31307	5.16546	0.902879	-0.147609
SSBP1	3.16993	1.58496	2.32193	0	3	3.70044	0.923281	2.23348	2.35894	1	0.125459	1	2	2.32193	0	2.80735	2.32193	0.949529	1.70976	1.77398	1	0.064215
RPS2	4.52356	5.24793	3.90689	3.80735	4.45943	5.04439	0.827769	4.43706	4.55946	1	0.1224	5	4.9542	3.58496	4.80735	4.39232	4.39232	0.972742	4.53066	4.51305	1	-0.0176103
CFL1	1.58496	3.16993	3.16993	1.58496	2.80735	3.16993	0.873704	2.52075	2.6416	1	0.120857	2.32193	2	0	2	3.58496	1.58496	0.373334	2.38998	1.44064	0.686486	-0.949332
EIF3G	1.58496	2.58496	2	1	2.80735	2	0.849653	1.93578	2.05664	1	0.120857	1.58496	2.32193	1	0	3.70044	1.58496	0.917064	1.7618	1.63563	1	-0.126171
SNRNP70	1.58496	1.58496	2.32193	0	2.32193	2.80735	0.899712	1.70976	1.83062	1	0.120857	1	2	2.58496	0	0	2	0.214865	0.666667	1.86165	0.686486	1.19499
ELAVL1	4.80735	4.85798	5	4.08746	5.35755	4.85798	0.762847	4.76767	4.88845	1	0.12078	4.80735	4.85798	5.12928	5.16993	4.52356	4.80735	0.66826	4.83361	4.93154	0.922847	0.0979257
RPLP0	4.32193	5.08746	5.16993	4.16993	5.24793	4.80735	0.789359	4.74174	4.85977	1	0.118036	4.45943	4.9542	4.08746	4.16993	4.85798	4.9542	0.672504	4.6607	4.50036	0.922847	-0.160337
CCAR2	3.70044	3.80735	3.70044	1.58496	4.75489	4.52356	0.915781	3.62114	3.73608	1	0.114941	3	4.52356	4.39232	2	2.80735	4.32193	0.329389	3.04309	3.97196	0.686486	0.928865
DDX6	4.9542	5	4.75489	3.90689	5.20945	5.24793	0.809811	4.78809	4.90303	1	0.114937	5.04439	4.58496	3.45943	4.39232	5.35755	4.80735	0.421881	4.85241	4.36293	0.724711	-0.489479
SART3	2.58496	3.45943	3.90689	2	3.70044	3.90689	0.880892	3.20244	3.31709	1	0.114651	2.32193	3.80735	1.58496	1.58496	3	2.58496	0.826796	2.38998	2.57142	0.980762	0.18144
AGO2	5.2854	4.9542	4.9542	4.75489	4.90689	5.20945	0.568602	4.95708	5.0646	1	0.107521	5.32193	5.20945	3.58496	4.70044	4.39232	3.90689	0.572791	4.33322	4.70545	0.843641	0.372232
KIFC1	2.32193	0	0	1	1	0	0.904817	0.666667	0.773976	1	0.107309	1	0	0	0	0	0	0.373901	0	0.333333	0.686486	0.333333
LPP	0	2.32193	1	0	1	2	0.909467	1	1.10731	1	0.107309	0	2.58496	1.58496	1.58496	1.58496	3.32193	0.460747	2.16395	1.38998	0.766794	-0.773976
LSM14B	2.32193	0	1.58496	0	1.58496	2	0.912468	1.19499	1.3023	1	0.107309	2	1	0	2	3.58496	1.58496	0.173103	2.38998	1	0.660701	-1.38998
PGK1	0	2.32193	0	0	1	1	0.904817	0.666667	0.773976	1	0.107309	1	0	1	1	2.32193	0	0.588662	1.10731	0.666667	0.856771	-0.440643
PRKDC	2.32193	0	0	0	0	2	0.921393	0.666667	0.773976	1	0.107309	1	2.80735	0	0	1	2.58496	0.950142	1.19499	1.26912	1	0.0741308
RPA1	3.32193	2	1	0	3	3	0.933323	2	2.10731	1	0.107309	1	0	0	1	2	1	0.101192	1.33333	0.333333	0.518668	-1
SF3B6	0	2.32193	1.58496	0	1.58496	2	0.912468	1.19499	1.3023	1	0.107309	0	1.58496	1	0	1.58496	1	1	0.861654	0.861654	1	0
PTBP3	5.08746	3.45943	4.24793	3.90689	4.32193	4.24793	0.838347	4.15892	4.26494	1	0.106025	4.08746	3.32193	2	3.32193	3.45943	2.80735	0.930207	3.19624	3.13646	1	-0.0597746
RPS14	4.08746	4.39232	4.16993	3.70044	4.64386	4	0.745626	4.11477	4.21657	1	0.101803	5	4.16993	4.64386	4.70044	4.16993	4.24793	0.471406	4.37276	4.60459	0.782005	0.23183
RBMS2	2.80735	3	3.45943	2.32193	3.32193	3.32193	0.807449	2.98859	3.08893	1	0.100334	4.52356	4	3.80735	3.45943	3.80735	3.45943	0.0928886	3.57541	4.11031	0.489193	0.5349
TUBB2A	5.70044	6.30378	5.70044	4.39232	6.89482	6.12928	0.906374	5.80547	5.90155	1	0.0960807	5.80735	6.76818	6.50779	5.04439	5.85798	6.53916	0.350857	5.81384	6.36111	0.686486	0.547267
SEC23A	4.64386	5.42626	5.9542	3.90689	5.72792	6.10852	0.910068	5.24778	5.34144	1	0.0936606	5.58496	6.32193	5.61471	4.45943	5.9542	5.83289	0.47251	5.41551	5.84053	0.782005	0.425027
RPS15	3.16993	5.12928	5.49185	2	5.93074	5.58496	0.952525	4.50523	4.59702	1	0.0917871	3.16993	5.35755	5.08746	3.16993	5.12928	5.2854	0.992169	4.5282	4.53831	1	0.0101099
HNRNPUL1	6.50779	6.55459	6.65821	6.50779	6.55459	6.39232	0.247901	6.4849	6.57353	0.905621	0.0886314	6.97728	6.59991	6.30378	6.14975	6.2854	6.33985	0.143421	6.25833	6.62699	0.575482	0.368658
H1-5	2	2.58496	1	1	2	2.32193	0.892721	1.77398	1.86165	1	0.0876781	1	1	0	2.80735	0	1.58496	0.4153	1.46411	0.666667	0.721787	-0.797439
HNRNPCL3	0	3.32193	3.16993	0	3.90689	2.32193	0.958098	2.07627	2.16395	1	0.0876781	0	3	3	0	3.16993	2.80735	0.995987	1.99243	2	1	0.00757336
CDH1	0	3.32193	1.58496	0	2.32193	2.32193	0.946706	1.54795	1.63563	1	0.0876781	0	0	0	0	0	0	0	0	0	0	0
CNN2	1.58496	2.58496	0	0	2.32193	1.58496	0.935481	1.3023	1.38998	1	0.0876781	1.58496	2.32193	2	1	1	2.80735	0.597021	1.60245	1.96896	0.865788	0.366512
GRWD1	1.58496	2	1	0	2	2.32193	0.916137	1.44064	1.52832	1	0.0876781	2	1.58496	0	0	2.32193	1	0.927677	1.10731	1.19499	1	0.0876781
KPNA3	2	1.58496	1	0	2	2.32193	0.916137	1.44064	1.52832	1	0.0876781	0	1	0	1	1.58496	1	0.0894864	1.19499	0.333333	0.477559	-0.861654
MRPS26	1	1.58496	2.32193	0	2.32193	2.32193	0.923993	1.54795	1.63563	1	0.0876781	1.58496	3	2.58496	0	2.32193	2.32193	0.393109	1.54795	2.38998	0.710017	0.842023
PFN2	1	2	1.58496	0	2	2.32193	0.916137	1.44064	1.52832	1	0.0876781	0	1.58496	0	0	1	0	0.770531	0.333333	0.528321	0.957037	0.194988
RAE1	1	1.58496	1	0	2.32193	1	0.906382	1.10731	1.19499	1	0.0876781	2.32193	1	1	1.58496	1.58496	1.58496	0.759698	1.58496	1.44064	0.957037	-0.14432
TCP1	0	2.58496	1.58496	0	2.32193	1.58496	0.935481	1.3023	1.38998	1	0.0876781	2	2.58496	0	0	2	0	0.449115	0.666667	1.52832	0.758301	0.861654
PCBP2	4.08746	4.39232	4.39232	3.70044	4.45943	4.45943	0.7727	4.20643	4.2907	1	0.0842649	4.24793	4.45943	3.45943	3.32193	4.58496	3.90689	0.816597	3.93793	4.0556	0.978123	0.11767
CSDE1	4.08746	4.64386	4.16993	3	5.12928	4.52356	0.905751	4.21761	4.30041	1	0.0827997	3.16993	3.32193	2.58496	1.58496	3.90689	1.58496	0.45461	2.35894	3.02561	0.763864	0.666667
POLR2B	2	3.58496	3.16993	0	4.70044	3.80735	0.959313	2.83593	2.9183	1	0.0823643	2.80735	4.16993	3.58496	2	4.08746	3.80735	0.78537	3.29827	3.52075	0.963508	0.222475
MRPS18B	0	3	3	0	2.58496	3.16993	0.956132	1.9183	2	1	0.0817042	1	3.70044	3.45943	1.58496	3.90689	3.45943	0.825075	2.98376	2.71996	0.980762	-0.263804
XRCC6	4.90689	5.90689	5.80735	4.24793	5.78136	6.35755	0.917166	5.46228	5.54038	1	0.078099	5.75489	6.64386	4.80735	4.85798	6.62936	6	0.905503	5.82911	5.73537	1	-0.0937463
EWSR1	4.80735	5.2854	5.45943	4.90689	5.2854	5.12928	0.748474	5.10719	5.18406	1	0.076871	6.08746	5.24793	5.35755	5.67243	5	5.08746	0.409056	5.2533	5.56431	0.713397	0.311018
ATP2A2	1	2.80735	2	0	2.58496	3	0.948297	1.86165	1.93578	1	0.0741308	1	2.32193	0	0	2	1	0.909467	1	1.10731	1	0.107309
OPA1	0	2.80735	2.58496	0	2.58496	2.58496	0.955437	1.72331	1.79744	1	0.0741308	0	1	0	0	1.58496	1.58496	0.311343	1.05664	0.333333	0.686486	-0.723308
PRKRA	2.80735	2	2	1.58496	2	3	0.889044	2.19499	2.26912	1	0.0741308	3.16993	3	2	3.32193	3.16993	2.32193	0.677664	2.93793	2.72331	0.922847	-0.214619
RPL36	1.58496	2.80735	2.58496	1.58496	2.58496	2.58496	0.889839	2.25163	2.32576	1	0.0741308	1.58496	2.32193	2	1	2	2	0.487514	1.66667	1.96896	0.798389	0.302297
SLC25A11	1.58496	1	2.80735	0	2.58496	2.58496	0.945171	1.72331	1.79744	1	0.0741308	2	2.58496	1	1.58496	3.16993	2.80735	0.378594	2.52075	1.86165	0.694305	-0.659093
SMN1	2	1	2	1	2.80735	1	0.930177	1.60245	1.66667	1	0.064215	1.58496	2.80735	2.58496	0	1	1	0.029872	0.666667	2.32576	0.181156	1.65909
SF3B1	3.32193	4.16993	3.32193	2.32193	4.39232	3.90689	0.929929	3.54038	3.60459	1	0.064215	3.32193	4.39232	3.16993	2.58496	4.24793	3.80735	0.903355	3.54675	3.62806	1	0.0813085
TRIM28	1	3.32193	2	0	2.80735	3.32193	0.96093	2.04309	2.10731	1	0.064215	1	3	0	0	2.32193	2.32193	0.863768	1.54795	1.33333	0.997038	-0.214619
RPL4	4.32193	4.75489	3.58496	3.45943	4.16993	4.85798	0.917738	4.16245	4.22059	1	0.0581468	4.16993	4.64386	2.80735	2.80735	4.08746	4.16993	0.805592	3.68825	3.87371	0.974082	0.185464
FUBP1	1	4.16993	3.58496	0	4.58496	4	0.975577	2.86165	2.9183	1	0.0566417	0	3.32193	2	0	2.32193	3	1	1.77398	1.77398	1	0
CAMK2G	0	1.58496	1.58496	0	2	1	0.945777	1	1.05664	1	0.0566417	0	0	0	0	1	1.58496	0.136073	0.861654	0	0.552927	-0.861654
NSUN2	1.58496	1.58496	1	0	1	3	0.953005	1.33333	1.38998	1	0.0566417	1.58496	0	0	0	2.58496	0	0.758103	0.861654	0.528321	0.957037	-0.333333
TFAM	1.58496	1	1.58496	0	2	2	0.938925	1.33333	1.38998	1	0.0566417	1	2.58496	1.58496	0	2	2	0.655939	1.33333	1.72331	0.918699	0.389975
ZNF281	1.58496	0	1.58496	0	1	2	0.945777	1	1.05664	1	0.0566417	0	0	0	1	1	1	0	0	0	0	0
PDCD6IP	1.58496	3.16993	2	0	3	3.58496	0.964836	2.19499	2.25163	1	0.0566417	2.32193	3.58496	2.32193	2	4.32193	3.45943	0.551891	3.26045	2.74294	0.82727	-0.517514
RPL12	4.16993	3.80735	3.58496	4	3.58496	3.80735	0.799254	3.79744	3.85408	1	0.0566417	3.70044	3.58496	3.16993	3.90689	3.58496	3.45943	0.473306	3.65043	3.48511	0.782005	-0.165319
FLNB	2.80735	3.32193	2	1	2.32193	4.64386	0.963921	2.65526	2.70976	1	0.0544996	2.58496	4.08746	1	2.32193	3.16993	2	0.952879	2.49728	2.55748	1	0.0601907
IGF2BP3	5.55459	5.85798	5.93074	5.42626	5.9542	5.80735	0.803516	5.72927	5.7811	1	0.0518304	3.70044	4.32193	3	4.24793	4.85798	4.90689	0.0845571	4.67093	3.67412	0.462034	-0.99681
TDRD3	1	1.58496	2.32193	0	1.58496	3.16993	0.961705	1.58496	1.63563	1	0.0506677	0	1	0	0	1.58496	1.58496	0.311343	1.05664	0.333333	0.686486	-0.723308
TMPObeta	2.32193	0	2	1.58496	0	2.58496	0.963684	1.38998	1.44064	1	0.0506677	0	2.32193	0	2.32193	2.58496	0	0.48771	1.63563	0.773976	0.798389	-0.861654
UBAP2L	4.32193	5	5.70044	4.16993	4.80735	5.90689	0.946473	4.96139	5.00746	1	0.0460658	5.20945	6.02237	5.39232	4.85798	6.20945	5.52356	0.982043	5.53033	5.54138	1	0.0110474
RPS3A	4.45943	5.78136	5.24793	4.64386	5.42626	5.2854	0.926675	5.11851	5.16291	1	0.0443986	5.85798	5.55459	5.35755	5.58496	5.2854	5.49185	0.469469	5.45407	5.59004	0.779689	0.135968
CAPRIN2	2.32193	1.58496	2.80735	2	2.58496	2	0.920449	2.19499	2.23808	1	0.0430943	2.80735	4.52356	3.70044	1	1.58496	1	0.00958317	1.19499	3.67712	0.062116	2.48213
HNRNPU	5.85798	6.37504	6.20945	5.52356	6.52356	6.26679	0.90477	6.10464	6.14749	1	0.0428544	6.37504	6.04439	5.97728	5.70044	5.78136	6.10852	0.199645	5.86344	6.13224	0.686486	0.268797
SLC3A2	2	3	3.16993	1	3.45943	3.58496	0.965801	2.68146	2.72331	1	0.0418436	1	2.80735	1.58496	1	2.80735	2	0.861927	1.93578	1.79744	0.996351	-0.138346
FAM120A	6.20945	5.88264	6	5.35755	6.40939	6.20945	0.914241	5.99213	6.0307	1	0.0385667	6.06609	6.04439	5.52356	5.72792	5.80735	5.61471	0.434475	5.71666	5.87802	0.738631	0.161353
LRRC59	3.32193	2.32193	1.58496	2.32193	2	2.80735	0.955225	2.37643	2.40961	1	0.0331786	3.16993	3	1	2.80735	3	2	0.793949	2.60245	2.38998	0.966498	-0.212477
HSP90AB1	2.58496	5.04439	4.39232	2	5.16993	4.75489	0.98043	3.97494	4.00722	1	0.0322872	3.45943	4.08746	3.32193	2.58496	4.45943	3.16993	0.735285	3.40477	3.62294	0.957037	0.218168
SEC24C	5.12928	5.55459	5.2854	4.32193	5.64386	5.90689	0.952302	5.29089	5.32309	1	0.0321997	6.02237	6.12928	5.12928	5.24793	5.64386	5.39232	0.380554	5.42803	5.76031	0.696305	0.332278
CARM1	4	4.52356	4.9542	3.58496	4.75489	5.04439	0.955463	4.46141	4.49259	1	0.0311714	4.08746	5.2854	4.24793	3.90689	5	4.39232	0.837821	4.43307	4.54026	0.982187	0.107195
DHX57	2	2	1	0	2.58496	2.32193	0.973746	1.63563	1.66667	1	0.0310365	2.58496	2.32193	0	2.32193	2	2.32193	0.523064	2.21462	1.63563	0.805991	-0.578989
TXNDC5	1	2	1	0	2.32193	1.58496	0.969456	1.3023	1.33333	1	0.0310365	0	1	0	0	2.32193	1.58496	0.272322	1.3023	0.333333	0.686486	-0.968964
ATP5F1A	2.80735	3.58496	3.70044	1.58496	4.24793	4.16993	0.975532	3.33427	3.36425	1	0.0299807	2	4.32193	3.16993	1	3.32193	3.70044	0.673092	2.67412	3.16395	0.922847	0.489828
RPS7	4.24793	4.80735	5.12928	3.32193	5.49185	5.2854	0.97108	4.69973	4.72819	1	0.0284607	4.08746	4.9542	5.20945	3.90689	4.90689	5.2854	0.928908	4.69973	4.75037	1	0.050643
HSPA4	2.58496	4	2.58496	1	3.70044	4.39232	0.983039	3.03092	3.05664	1	0.0257226	1	3.58496	1	1	3.16993	1	0.908059	1.72331	1.86165	1	0.138346
RPL27	2.80735	4.32193	4.16993	2.80735	4.16993	4.24793	0.972449	3.74174	3.7664	1	0.0246669	3.45943	4.08746	3.16993	3.16993	4	4	0.716342	3.72331	3.57227	0.950934	-0.151035
RPL19	2.32193	2.80735	2.58496	2	2.32193	3.32193	0.958326	2.54795	2.57142	1	0.0234631	2	2.58496	2.58496	2.32193	2.80735	2	0.966711	2.37643	2.38998	1	0.0135473
EIF4G1	4.32193	4.39232	5.12928	3.70044	4.90689	5.16993	0.968205	4.59242	4.61451	1	0.0220911	4.24793	4.39232	2.80735	4.16993	5.24793	3.70044	0.460344	4.37276	3.81587	0.766794	-0.556897
AGO3	4.70044	3.16993	3.70044	3.70044	3.80735	4	0.965559	3.83593	3.85693	1	0.0210033	4.32193	4	3	4	3.80735	3.16993	0.819087	3.65909	3.77398	0.978123	0.114883
IGF2BP2	5.32193	5.78136	6.14975	5.12928	6.06609	6	0.962605	5.73179	5.75101	1	0.0192209	3.90689	5.2854	3.90689	4.52356	5.55459	5.16993	0.262139	5.08269	4.36639	0.686486	-0.716297
YBX1	4.16993	5.08746	5.20945	3.70044	5.32193	5.39232	0.979714	4.8049	4.82228	1	0.0173853	5.16993	5.20945	4.85798	5.78136	5.90689	4.9542	0.215786	5.54748	5.07912	0.686486	-0.468362
RPL13	2.32193	3.45943	2.58496	3	2.32193	3	0.973034	2.77398	2.78877	1	0.014798	3	2.58496	2.32193	3.45943	2.32193	2	0.935353	2.59379	2.63563	1	0.0418436
DAP3	3	3.16993	2	2.32193	3	2.80735	0.97564	2.70976	2.72331	1	0.0135473	3.32193	3.70044	3.45943	3.16993	4.08746	2.58496	0.661146	3.28078	3.49393	0.918832	0.21315
GTF2I	4	5.61471	5.83289	3.58496	5.9542	5.88264	0.993346	5.1406	5.1492	1	0.00859933	4.70044	5.90689	4.80735	5.04439	6.10852	5.49185	0.453011	5.54826	5.13823	0.76264	-0.410029
WDR61	1	3	2	0	3.16993	2.80735	0.995087	1.99243	2	1	0.00757336	0	1.58496	0	0	1	2	0.579203	1	0.528321	0.846854	-0.471679
2	0	0	1	0	0	1	1	0.333333	0.333333	1	0	0	0	0	0	1	0	0.373901	0.333333	0	0.686486	-0.333333
ABCE1	0	0	0	0	0	0	0	0	0	0	0	0	0	0	0	1	0	0.373901	0.333333	0	0.686486	-0.333333
ABCF1	1.58496	2.32193	2	1.58496	2	2.32193	1	1.96896	1.96896	1	0	1	1	0	1	2.80735	0	0.534087	1.26912	0.666667	0.814348	-0.602452
ACP1	0	1	0	0	0	1	1	0.333333	0.333333	1	0	0	0	0	0	1	0	0.373901	0.333333	0	0.686486	-0.333333
ACTR2	1.58496	0	0	0	0	1.58496	1	0.528321	0.528321	1	0	0	0	0	0	0	0	0	0	0	0	0
ADAMTS1	0	0	0	0	0	0	0	0	0	0	0	0	0	0	0	1	0	0.373901	0.333333	0	0.686486	-0.333333
AGFG1	0	1	0	0	0	1	1	0.333333	0.333333	1	0	0	1	0	0	1	0	1	0.333333	0.333333	1	0
AIFM1	1	1.58496	1.58496	0	1.58496	2.58496	1	1.38998	1.38998	1	0	0	2.32193	0	0	1	2.32193	0.761388	1.10731	0.773976	0.957037	-0.333333
AKAP1	0	0	0	0	0	0	0	0	0	0	0	0	0	0	0	1	0	0.373901	0.333333	0	0.686486	-0.333333
ALKBH5	0	0	0	0	0	0	0	0	0	0	0	0	0	0	0	0	1	0.373901	0.333333	0	0.686486	-0.333333
ANKFY1	0	0	0	0	0	0	0	0	0	0	0	0	1	0	0	1	0	1	0.333333	0.333333	1	0
AP2S1	1	0	0	0	0	1	1	0.333333	0.333333	1	0	0	0	0	0	1	1.58496	0.136073	0.861654	0	0.552927	-0.861654
APOA1	0	0	0	0	0	0	0	0	0	0	0	0	0	1	0	0	1	1	0.333333	0.333333	1	0
APOBEC3G	0	0	0	0	0	0	0	0	0	0	0	0	0	0	0	1	1.58496	0.136073	0.861654	0	0.552927	-0.861654
ARHGDIA	0	0	0	0	0	0	0	0	0	0	0	0	0	0	0	1	0	0.373901	0.333333	0	0.686486	-0.333333
ARPC3	1	0	0	0	0	1	1	0.333333	0.333333	1	0	0	0	0	1	0	0	0.373901	0.333333	0	0.686486	-0.333333
ATIC	0	0	0	0	0	0	0	0	0	0	0	0	0	0	0	1	0	0.373901	0.333333	0	0.686486	-0.333333
ATXN10	0	0	1	0	0	1	1	0.333333	0.333333	1	0	0	0	0	0	0	0	0	0	0	0	0
BCAR1	0	0	0	0	0	0	0	0	0	0	0	0	0	0	0	1	1.58496	0.136073	0.861654	0	0.552927	-0.861654
BCL7A	0	0	0	0	0	0	0	0	0	0	0	0	0	1.58496	0	1	1.58496	0.659809	0.861654	0.528321	0.918699	-0.333333
BICC1	0	0	0	0	0	0	0	0	0	0	0	0	1	0	0	1	1.58496	0.406674	0.861654	0.333333	0.710017	-0.528321
BMP2K	0	0	0	0	0	0	0	0	0	0	0	0	0	0	0	1	0	0.373901	0.333333	0	0.686486	-0.333333
CALML5	1.58496	0	0	0	1.58496	0	1	0.528321	0.528321	1	0	0	0	0	0	0	2.32193	0.373901	0.773976	0	0.686486	-0.773976
CAMSAP2	0	0	0	0	0	0	0	0	0	0	0	0	0	0	0	1.58496	0	0.373901	0.528321	0	0.686486	-0.528321
CANX	0	0	0	0	0	0	0	0	0	0	0	0	1.58496	0	0	0	0	0.373901	0	0.528321	0.686486	0.528321
CAP1	0	2.58496	0	0	1.58496	1	1	0.861654	0.861654	1	0	0	0	0	0	1	1	0.116117	0.666667	0	0.518668	-0.666667
CAPN1	0	1.58496	2.32193	0	1.58496	2.32193	1	1.3023	1.3023	1	0	0	0	0	0	1.58496	1	0.136073	0.861654	0	0.552927	-0.861654
CAPNS1	0	0	0	0	0	0	0	0	0	0	0	0	1	0	0	0	0	0.373901	0	0.333333	0.686486	0.333333
CAT	0	0	0	0	0	0	0	0	0	0	0	0	0	1.58496	0	1.58496	1	0.659809	0.861654	0.528321	0.918699	-0.333333
CBX5	0	0	0	0	0	0	0	0	0	0	0	0	0	0	0	1	0	0.373901	0.333333	0	0.686486	-0.333333
CCDC137	0	0	0	0	0	0	0	0	0	0	0	0	0	0	0	0	1	0.373901	0.333333	0	0.686486	-0.333333
CCDC80	0	0	0	0	0	0	0	0	0	0	0	0	0	0	0	1	0	0.373901	0.333333	0	0.686486	-0.333333
CCDC9B	0	0	0	0	0	0	0	0	0	0	0	0	1	0	0	1.58496	1.58496	0.311343	1.05664	0.333333	0.686486	-0.723308
CCN2	0	0	0	0	0	0	0	0	0	0	0	2.58496	0	1	0	0	0	0.187502	0	1.19499	0.686486	1.19499
CDC20	0	0	0	0	0	0	0	0	0	0	0	1	0	0	0	1.58496	0	0.770531	0.528321	0.333333	0.957037	-0.194988
CDS2	0	0	0	0	0	0	0	0	0	0	0	0	1	0	0	0	0	0.373901	0	0.333333	0.686486	0.333333
CENPV	0	0	0	0	0	0	0	0	0	0	0	0	0	0	0	1	0	0.373901	0.333333	0	0.686486	-0.333333
CEP44	0	0	0	0	0	0	0	0	0	0	0	0	1	0	0	0	0	0.373901	0	0.333333	0.686486	0.333333
CEP78	0	0	0	0	0	0	0	0	0	0	0	0	0	1	0	0	0	0.373901	0	0.333333	0.686486	0.333333
CHD1L	0	0	0	0	0	0	0	0	0	0	0	0	0	0	0	1	0	0.373901	0.333333	0	0.686486	-0.333333
CHTOP	0	0	0	0	0	0	0	0	0	0	0	0	1	0	0	1	0	1	0.333333	0.333333	1	0
CKAP2	0	0	0	0	0	0	0	0	0	0	0	0	0	0	1.58496	1.58496	0	0.116117	1.05664	0	0.518668	-1.05664
CKAP5	0	0	0	0	0	0	0	0	0	0	0	1	0	0	1	2	1	0.101192	1.33333	0.333333	0.518668	-1
CLEC11A	0	0	0	0	0	0	0	0	0	0	0	0	1	0	0	0	0	0.373901	0	0.333333	0.686486	0.333333
CNOT1	0	1.58496	1	0	1	1.58496	1	0.861654	0.861654	1	0	0	0	0	0	0	1	0.373901	0.333333	0	0.686486	-0.333333
COL12A1	0	0	0	0	0	0	0	0	0	0	0	0	3.45943	0	0	1	3.70044	0.808424	1.56681	1.15314	0.975349	-0.413669
COL8A1	0	0	0	0	0	0	0	0	0	0	0	0	0	0	0	1	0	0.373901	0.333333	0	0.686486	-0.333333
COPB2	0	0	0	0	0	0	0	0	0	0	0	0	1	0	0	1	0	1	0.333333	0.333333	1	0
CORO2A	1	0	1	0	1	1	1	0.666667	0.666667	1	0	0	0	0	0	0	0	0	0	0	0	0
CPNE7	0	0	0	0	0	0	0	0	0	0	0	0	0	0	0	0	1	0.373901	0.333333	0	0.686486	-0.333333
CPSF1	0	0	0	0	0	0	0	0	0	0	0	0	0	0	0	1	0	0.373901	0.333333	0	0.686486	-0.333333
CPT1A	1	0	0	0	1	0	1	0.333333	0.333333	1	0	0	0	0	0	0	0	0	0	0	0	0
CSE1L	0	1	0	0	0	1	1	0.333333	0.333333	1	0	0	0	0	0	1	0	0.373901	0.333333	0	0.686486	-0.333333
CSRP1	0	1	1	0	1	1	1	0.666667	0.666667	1	0	0	1	1	0	1	1	1	0.666667	0.666667	1	0
CSRP2	0	0	0	0	0	0	0	0	0	0	0	0	1	0	0	0	1	1	0.333333	0.333333	1	0
CSTA	0	0	0	0	0	0	0	0	0	0	0	0	0	0	0	1.58496	1.58496	0.116117	1.05664	0	0.518668	-1.05664
CUL2	0	0	0	0	0	0	0	0	0	0	0	1.58496	0	0	1	1.58496	0	0.659809	0.861654	0.528321	0.918699	-0.333333
CUL5	0	0	0	0	0	0	0	0	0	0	0	0	0	0	0	0	2.32193	0.373901	0.773976	0	0.686486	-0.773976
CYBA	0	0	0	0	0	0	0	0	0	0	0	1	1	1	0	0	1	0.116117	0.333333	1	0.518668	0.666667
CYC1	1.58496	0	0	0	0	1.58496	1	0.528321	0.528321	1	0	0	1	0	0	1.58496	0	0.770531	0.528321	0.333333	0.957037	-0.194988
DBT	0	0	0	0	0	0	0	0	0	0	0	0	0	0	0	2	0	0.373901	0.666667	0	0.686486	-0.666667
DCD	0	0	0	0	0	0	0	0	0	0	0	0	0	0	1.58496	1	0	0.136073	0.861654	0	0.552927	-0.861654
DDB1	0	2.58496	2.32193	0	2.58496	2.32193	1	1.63563	1.63563	1	0	0	3.58496	1	1.58496	3.16993	3	0.421277	2.58496	1.52832	0.724711	-1.05664
DDX24	0	0	0	0	0	0	0	0	0	0	0	1	0	0	0	1	0	1	0.333333	0.333333	1	0
DDX55	0	0	0	0	0	0	0	0	0	0	0	0	0	0	0	1	0	0.373901	0.333333	0	0.686486	-0.333333
DECR1	0	0	0	0	0	0	0	0	0	0	0	1	1	0	0	0	0	0.116117	0	0.666667	0.518668	0.666667
DHCR24	0	0	0	0	0	0	0	0	0	0	0	0	0	0	0	1	0	0.373901	0.333333	0	0.686486	-0.333333
DIDO1	0	0	0	0	0	0	0	0	0	0	0	0	0	0	0	1	0	0.373901	0.333333	0	0.686486	-0.333333
DLAT	0	0	0	0	0	0	0	0	0	0	0	0	0	0	0	1	0	0.373901	0.333333	0	0.686486	-0.333333
DLG1	0	0	0	0	0	0	0	0	0	0	0	0	1	0	0	0	1.58496	0.770531	0.528321	0.333333	0.957037	-0.194988
DLST	0	0	0	0	0	0	0	0	0	0	0	1	0	0	0	1	0	1	0.333333	0.333333	1	0
DNAJC13	0	0	0	0	0	0	0	0	0	0	0	0	0	0	0	0	1	0.373901	0.333333	0	0.686486	-0.333333
DNAJC9	0	2.58496	0	0	1.58496	1	1	0.861654	0.861654	1	0	1	1.58496	2.32193	0	2.58496	2.58496	0.930371	1.72331	1.63563	1	-0.0876781
DPYSL2	0	0	0	0	0	0	0	0	0	0	0	0	2	0	0	1	1	1	0.666667	0.666667	1	0
DPYSL3	0	1	0	0	1	0	1	0.333333	0.333333	1	0	0	1.58496	0	0	0	1.58496	1	0.528321	0.528321	1	0
DSC3	0	0	0	0	0	0	0	0	0	0	0	0	0	0	0	0	1	0.373901	0.333333	0	0.686486	-0.333333
DTX3L	0	0	0	0	0	0	0	0	0	0	0	0	1.58496	0	0	0	0	0.373901	0	0.528321	0.686486	0.528321
DYNC1LI1	0	0	0	0	0	0	0	0	0	0	0	0	1	0	0	0	0	0.373901	0	0.333333	0.686486	0.333333
EBNA1BP2	0	0	0	0	0	0	0	0	0	0	0	0	0	0	0	1	0	0.373901	0.333333	0	0.686486	-0.333333
EDIL3	0	0	0	0	0	0	0	0	0	0	0	0	0	0	0	0	1	0.373901	0.333333	0	0.686486	-0.333333
EFEMP1	0	0	0	0	0	0	0	0	0	0	0	0	0	1	0	0	0	0.373901	0	0.333333	0.686486	0.333333
EHD1	0	0	0	0	0	0	0	0	0	0	0	0	0	0	0	1	0	0.373901	0.333333	0	0.686486	-0.333333
EIF2S2	1	2.58496	0	1	0	2.58496	1	1.19499	1.19499	1	0	1	3.45943	0	1.58496	3.32193	1	0.717459	1.96896	1.48648	0.950934	-0.482486
EIF4E2	0	0	0	0	0	0	0	0	0	0	0	0	0	1	0	1	0	1	0.333333	0.333333	1	0
ELP1	0	0	0	0	0	0	0	0	0	0	0	0	1	0	0	0	1	1	0.333333	0.333333	1	0
ERGIC1	0	0	0	0	0	0	0	0	0	0	0	0	1	0	0	0	0	0.373901	0	0.333333	0.686486	0.333333
ERP44	0	0	0	0	0	0	0	0	0	0	0	0	0	0	0	1	0	0.373901	0.333333	0	0.686486	-0.333333
EXD2	0	0	0	0	0	0	0	0	0	0	0	0	1	0	0	1	0	1	0.333333	0.333333	1	0
EXOSC9	1	0	0	0	0	1	1	0.333333	0.333333	1	0	0	0	0	1	0	0	0.373901	0.333333	0	0.686486	-0.333333
EZR	0	1	0	0	1	0	1	0.333333	0.333333	1	0	0	3	0	0	3	1	0.814902	1.33333	1	0.978123	-0.333333
FABP5	0	0	0	0	0	0	0	0	0	0	0	1	0	0	1	0	1	0.518519	0.666667	0.333333	0.802076	-0.333333
FAM207A	0	0	0	0	0	0	0	0	0	0	0	0	0	0	1	1	0	0.116117	0.666667	0	0.518668	-0.666667
FARP1	0	0	0	0	0	0	0	0	0	0	0	0	0	0	0	0	1	0.373901	0.333333	0	0.686486	-0.333333
FHL2	0	1.58496	0	0	0	1.58496	1	0.528321	0.528321	1	0	0	1	0	0	1	0	1	0.333333	0.333333	1	0
FLI1	0	0	0	0	0	0	0	0	0	0	0	0	1	1	0	0	1	0.518519	0.333333	0.666667	0.802076	0.333333
FMNL3	1	0	0	0	0	1	1	0.333333	0.333333	1	0	1	0	0	0	1	0	1	0.333333	0.333333	1	0
FN1	0	0	0	0	0	0	0	0	0	0	0	3.45943	5.75489	4.85798	3.16993	4.32193	5	0.571225	4.16395	4.69077	0.842288	0.526816
FOSL1	0	1.58496	0	0	0	1.58496	1	0.528321	0.528321	1	0	0	0	0	0	0	0	0	0	0	0	0
FOXC2	0	0	0	0	0	0	0	0	0	0	0	1	0	1.58496	0	1	1.58496	1	0.861654	0.861654	1	0
FRG1	0	0	0	0	0	0	0	0	0	0	0	0	0	0	1.58496	0	1	0.136073	0.861654	0	0.552927	-0.861654
FTH1	0	0	0	0	0	0	0	0	0	0	0	0	0	0	0	1	0	0.373901	0.333333	0	0.686486	-0.333333
G6PD	0	1	0	0	1	0	1	0.333333	0.333333	1	0	0	1	0	0	1	0	1	0.333333	0.333333	1	0
GANAB	1	1	0	0	1	1	1	0.666667	0.666667	1	0	0	0	0	0	2	0	0.373901	0.666667	0	0.686486	-0.666667
GATA6	0	0	1	0	0	1	1	0.333333	0.333333	1	0	0	0	0	0	0	0	0	0	0	0	0
GCDH	0	0	0	0	0	0	0	0	0	0	0	0	1	0	0	0	0	0.373901	0	0.333333	0.686486	0.333333
GDI2	0	0	0	0	0	0	0	0	0	0	0	0	0	0	0	1.58496	0	0.373901	0.528321	0	0.686486	-0.528321
GEMIN2	0	0	0	0	0	0	0	0	0	0	0	0	1	0	0	0	0	0.373901	0	0.333333	0.686486	0.333333
GLS	0	0	0	0	0	0	0	0	0	0	0	0	1	0	0	1.58496	0	0.770531	0.528321	0.333333	0.957037	-0.194988
GOLPH3	0	0	0	0	0	0	0	0	0	0	0	0	0	0	0	1	0	0.373901	0.333333	0	0.686486	-0.333333
GPN1	0	0	0	0	0	0	0	0	0	0	0	0	1	0	0	0	0	0.373901	0	0.333333	0.686486	0.333333
GSK3B	0	1	0	0	1	0	1	0.333333	0.333333	1	0	0	0	0	0	0	0	0	0	0	0	0
GTF2B	0	0	0	0	0	0	0	0	0	0	0	0	1	0	0	0	0	0.373901	0	0.333333	0.686486	0.333333
GTPBP10	1	0	0	0	0	1	1	0.333333	0.333333	1	0	1.58496	1	0	1	1	0	0.74963	0.666667	0.861654	0.957037	0.194988
GTPBP4	0	0	0	0	0	0	0	0	0	0	0	0	1	0	0	1	0	1	0.333333	0.333333	1	0
H1-0	0	0	0	0	0	0	0	0	0	0	0	0	1	0	0	0	0	0.373901	0	0.333333	0.686486	0.333333
HACD3	1.58496	1	1	1	1	1.58496	1	1.19499	1.19499	1	0	1	1	0	1	1	0	1	0.666667	0.666667	1	0
HADHB	0	0	0	0	0	0	0	0	0	0	0	0	1	0	0	1	1	0.518519	0.666667	0.333333	0.802076	-0.333333
HERC5	0	0	0	0	0	0	0	0	0	0	0	0	1	0	0	0	0	0.373901	0	0.333333	0.686486	0.333333
HEXB	0	0	0	0	0	0	0	0	0	0	0	0	2	0	0	0	0	0.373901	0	0.666667	0.686486	0.666667
HMMR	0	0	0	0	0	0	0	0	0	0	0	0	0	0	0	1	0	0.373901	0.333333	0	0.686486	-0.333333
HNF1B	0	0	0	0	0	0	0	0	0	0	0	0	0	0	0	1	0	0.373901	0.333333	0	0.686486	-0.333333
HOXB6	0	0	0	0	0	0	0	0	0	0	0	0	1.58496	1	0	0	1	0.406674	0.333333	0.861654	0.710017	0.528321
HSPA4L	0	0	1.58496	0	0	1.58496	1	0.528321	0.528321	1	0	0	1	0	0	2	0	0.677869	0.666667	0.333333	0.922847	-0.333333
HSPG2	1	0	0	0	1	0	1	0.333333	0.333333	1	0	1	0	0	0	0	0	0.373901	0	0.333333	0.686486	0.333333
HTRA2	0	0	1	0	0	1	1	0.333333	0.333333	1	0	1	1.58496	0	0	0	1	0.406674	0.333333	0.861654	0.710017	0.528321
IARS1	1	2.58496	2	0	2.58496	3	1	1.86165	1.86165	1	0	0	2.32193	0	1	2	2	0.349184	1.66667	0.773976	0.686486	-0.892691
IDH3B	0	0	0	0	0	0	0	0	0	0	0	0	0	0	0	1	0	0.373901	0.333333	0	0.686486	-0.333333
IFIT5	0	0	0	0	0	0	0	0	0	0	0	0	1.58496	0	0	0	0	0.373901	0	0.528321	0.686486	0.528321
IGKV2D-24	0	1	1	0	1	1	1	0.666667	0.666667	1	0	0	0	0	0	1	0	0.373901	0.333333	0	0.686486	-0.333333
IL1A	0	0	0	0	0	0	0	0	0	0	0	0	1	0	0	0	0	0.373901	0	0.333333	0.686486	0.333333
IL1B	0	0	0	0	0	0	0	0	0	0	0	0	2.58496	0	0	0	0	0.373901	0	0.861654	0.686486	0.861654
ILK	0	0	0	0	0	0	0	0	0	0	0	0	0	0	0	1	0	0.373901	0.333333	0	0.686486	-0.333333
IPO5	0	0	0	0	0	0	0	0	0	0	0	0	0	0	1	1	0	0.116117	0.666667	0	0.518668	-0.666667
IQGAP3	0	0	0	0	0	0	0	0	0	0	0	0	1	0	0	0	0	0.373901	0	0.333333	0.686486	0.333333
IRAK1	0	0	0	0	0	0	0	0	0	0	0	0	0	0	0	0	1	0.373901	0.333333	0	0.686486	-0.333333
ISG15	0	0	0	0	0	0	0	0	0	0	0	0	0	0	0	1.58496	0	0.373901	0.528321	0	0.686486	-0.528321
ITPKC	0	0	0	0	0	0	0	0	0	0	0	0	1	0	0	0	0	0.373901	0	0.333333	0.686486	0.333333
JUN	0	0	0	0	0	0	0	0	0	0	0	1	1	0	1.58496	1	0	0.74963	0.861654	0.666667	0.957037	-0.194988
KCNAB2	0	0	0	0	0	0	0	0	0	0	0	0	0	0	0	0	1	0.373901	0.333333	0	0.686486	-0.333333
KIF11	0	0	0	0	0	0	0	0	0	0	0	0	0	0	0	2	0	0.373901	0.666667	0	0.686486	-0.666667
KIF1B	0	2	0	0	1	1	1	0.666667	0.666667	1	0	0	0	0	0	0	0	0	0	0	0	0
KIF23	0	0	0	0	0	0	0	0	0	0	0	0	0	0	0	2	0	0.373901	0.666667	0	0.686486	-0.666667
KIF2C	0	0	0	0	0	0	0	0	0	0	0	0	0	0	0	1	0	0.373901	0.333333	0	0.686486	-0.333333
KLHL12	1	0	1	0	1	1	1	0.666667	0.666667	1	0	0	0	0	0	1.58496	1	0.136073	0.861654	0	0.552927	-0.861654
KLHL26	0	0	0	0	0	0	0	0	0	0	0	0	1.58496	0	0	0	0	0.373901	0	0.528321	0.686486	0.528321
KPNB1	0	0	0	0	0	0	0	0	0	0	0	0	1	0	0	1	1	0.518519	0.666667	0.333333	0.802076	-0.333333
KTN1	0	0	0	0	0	0	0	0	0	0	0	0	0	1	0	1	1.58496	0.406674	0.861654	0.333333	0.710017	-0.528321
LARP1B	0	2	2.58496	0	2.58496	2	1	1.52832	1.52832	1	0	0	2.80735	0	0	1.58496	3	0.666374	1.52832	0.935785	0.922847	-0.592536
MACO1	0	0	0	0	0	0	0	0	0	0	0	1	0	1	0	0	0	0.116117	0	0.666667	0.518668	0.666667
MACROH2A1	0	0	0	0	0	0	0	0	0	0	0	0	0	0	1.58496	1	0	0.136073	0.861654	0	0.552927	-0.861654
MAGEB2	0	0	0	0	0	0	0	0	0	0	0	1	2.58496	0	0	0	0	0.187502	0	1.19499	0.686486	1.19499
MAGED1	0	1	1	0	2	0	1	0.666667	0.666667	1	0	1.58496	1.58496	2.32193	0	1.58496	3	0.754003	1.52832	1.83062	0.957037	0.302297
MALT1	0	0	0	0	0	0	0	0	0	0	0	0	1	0	0	0	0	0.373901	0	0.333333	0.686486	0.333333
MAP7D1	1	1.58496	0	0	1.58496	1	1	0.861654	0.861654	1	0	1.58496	0	2	1	3	2.32193	0.341694	2.10731	1.19499	0.686486	-0.912322
MARCKS	0	1.58496	0	0	0	1.58496	1	0.528321	0.528321	1	0	0	0	0	0	0	0	0	0	0	0	0
MAT2A	0	1	0	0	1	0	1	0.333333	0.333333	1	0	0	0	1	0	1	1	0.518519	0.666667	0.333333	0.802076	-0.333333
MCCC2	0	0	0	0	0	0	0	0	0	0	0	0	0	0	0	0	1	0.373901	0.333333	0	0.686486	-0.333333
MDH2	0	1	0	1	0	0	1	0.333333	0.333333	1	0	1	0	0	1	0	0	1	0.333333	0.333333	1	0
METTL17	0	0	0	0	0	0	0	0	0	0	0	0	1	0	0	0	0	0.373901	0	0.333333	0.686486	0.333333
MGST3	0	0	0	0	0	0	0	0	0	0	0	0	0	0	0	0	1.58496	0.373901	0.528321	0	0.686486	-0.528321
MICAL2	0	0	0	0	0	0	0	0	0	0	0	0	1.58496	0	0	2	0	0.878688	0.666667	0.528321	1	-0.138346
MRFAP1	0	0	0	0	0	0	0	0	0	0	0	0	0	0	0	1	0	0.373901	0.333333	0	0.686486	-0.333333
MRM3	0	0	0	0	0	0	0	0	0	0	0	0	0	0	0	1.58496	0	0.373901	0.528321	0	0.686486	-0.528321
MRPL16	1.58496	1	1	1	1.58496	1	1	1.19499	1.19499	1	0	0	0	0	1	0	1	0.116117	0.666667	0	0.518668	-0.666667
MRPL19	1	1	0	1	1	0	1	0.666667	0.666667	1	0	2	1.58496	1	1.58496	1.58496	0	0.4776	1.05664	1.52832	0.785049	0.471679
MRPL20	0	1	0	0	0	1	1	0.333333	0.333333	1	0	1	0	0	1	0	0	1	0.333333	0.333333	1	0
MRPL23	1	0	0	0	1	0	1	0.333333	0.333333	1	0	1.58496	0	2	1.58496	1	2	0.647268	1.52832	1.19499	0.918684	-0.333333
MRPL28	1	1.58496	1	1	1	1.58496	1	1.19499	1.19499	1	0	1.58496	2	1.58496	0	3.32193	2.32193	0.88138	1.88129	1.72331	1	-0.157977
MRPL30	0	0	0	0	0	0	0	0	0	0	0	0	1	0	0	0	0	0.373901	0	0.333333	0.686486	0.333333
MRPL38	0	0	0	0	0	0	0	0	0	0	0	1	0	0	1.58496	1	0	0.406674	0.861654	0.333333	0.710017	-0.528321
MRPL46	0	0	0	0	0	0	0	0	0	0	0	0	1	0	0	0	0	0.373901	0	0.333333	0.686486	0.333333
MRPL51	0	0	0	0	0	0	0	0	0	0	0	0	0	0	0	2	0	0.373901	0.666667	0	0.686486	-0.666667
MRPL52	0	0	1	0	0	1	1	0.333333	0.333333	1	0	0	0	0	0	1.58496	0	0.373901	0.528321	0	0.686486	-0.528321
MRPL54	1	1	0	0	0	2	1	0.666667	0.666667	1	0	0	2	0	0	2	0	1	0.666667	0.666667	1	0
MRPL55	0	0	0	0	0	0	0	0	0	0	0	0	0	0	0	1	0	0.373901	0.333333	0	0.686486	-0.333333
MRPS10	0	2	0	0	0	2	1	0.666667	0.666667	1	0	0	2.58496	0	1	3	1	0.500968	1.66667	0.861654	0.802076	-0.805012
MRPS14	1	1	0	0	1	1	1	0.666667	0.666667	1	0	0	1	1	0	1	1	1	0.666667	0.666667	1	0
MRPS21	0	1	1	0	1	1	1	0.666667	0.666667	1	0	1	1	1	0	1.58496	1	0.779851	0.861654	1	0.958205	0.138346
MRPS30	0	0	0	0	0	0	0	0	0	0	0	0	0	0	0	1	0	0.373901	0.333333	0	0.686486	-0.333333
MRPS6	0	0	0	0	0	0	0	0	0	0	0	1	2.32193	1	0	2.32193	0	0.495747	0.773976	1.44064	0.802076	0.666667
MTCH2	0	0	0	0	0	0	0	0	0	0	0	0	0	0	1	1	0	0.116117	0.666667	0	0.518668	-0.666667
MTMR14	0	0	0	0	0	0	0	0	0	0	0	0	0	0	0	0	1	0.373901	0.333333	0	0.686486	-0.333333
NAF1	0	0	0	0	0	0	0	0	0	0	0	0	1	0	0	2	0	0.677869	0.666667	0.333333	0.922847	-0.333333
NCCRP1	0	0	0	0	0	0	0	0	0	0	0	0	0	0	0	0	1	0.373901	0.333333	0	0.686486	-0.333333
NCLN	0	0	0	0	0	0	0	0	0	0	0	0	1	0	0	0	0	0.373901	0	0.333333	0.686486	0.333333
NCOA4	0	0	0	0	0	0	0	0	0	0	0	0	0	0	1	1	0	0.116117	0.666667	0	0.518668	-0.666667
NCOA5	0	0	0	0	0	0	0	0	0	0	0	0	0	0	0	0	1.58496	0.373901	0.528321	0	0.686486	-0.528321
NDUFA10	0	0	1	0	1	0	1	0.333333	0.333333	1	0	0	0	0	0	1.58496	1	0.136073	0.861654	0	0.552927	-0.861654
NDUFA4	0	1	1	0	1	1	1	0.666667	0.666667	1	0	0	1	0	0	0	0	0.373901	0	0.333333	0.686486	0.333333
NDUFS3	0	0	0	0	0	0	0	0	0	0	0	0	0	0	0	1	0	0.373901	0.333333	0	0.686486	-0.333333
NEDD4	0	0	0	0	0	0	0	0	0	0	0	0	0	0	0	1	0	0.373901	0.333333	0	0.686486	-0.333333
NEMF	1	0	0	0	1	0	1	0.333333	0.333333	1	0	0	1.58496	0	0	0	0	0.373901	0	0.528321	0.686486	0.528321
NME2	0	0	0	0	0	0	0	0	0	0	0	0	0	0	0	2.32193	0	0.373901	0.773976	0	0.686486	-0.773976
NOL9	0	0	0	0	0	0	0	0	0	0	0	0	1	0	0	1	0	1	0.333333	0.333333	1	0
NOP16	0	0	0	0	0	0	0	0	0	0	0	0	1	0	0	1	0	1	0.333333	0.333333	1	0
NOP56	0	0	0	0	0	0	0	0	0	0	0	0	0	0	0	1	0	0.373901	0.333333	0	0.686486	-0.333333
NSUN5	0	0	0	0	0	0	0	0	0	0	0	1.58496	2	0	1	1	1	0.765005	1	1.19499	0.957037	0.194988
NUDC	0	0	0	0	0	0	0	0	0	0	0	0	0	0	0	1	0	0.373901	0.333333	0	0.686486	-0.333333
NUP62	0	0	0	0	0	0	0	0	0	0	0	0	1	0	0	0	0	0.373901	0	0.333333	0.686486	0.333333
NUP88	0	0	1	0	0	1	1	0.333333	0.333333	1	0	0	2.58496	2	0	1.58496	1	0.50405	0.861654	1.52832	0.802076	0.666667
NUP98	0	0	0	0	0	0	0	0	0	0	0	0	2	1.58496	0	1.58496	2.32193	0.912468	1.3023	1.19499	1	-0.107309
NUSAP1	0	0	0	0	0	0	0	0	0	0	0	0	0	0	1	1	0	0.116117	0.666667	0	0.518668	-0.666667
NXF1	0	0	0	0	0	0	0	0	0	0	0	0	0	0	0	1	0	0.373901	0.333333	0	0.686486	-0.333333
OAS3	0	0	0	0	0	0	0	0	0	0	0	0	0	0	0	1	0	0.373901	0.333333	0	0.686486	-0.333333
OCIAD2	0	0	0	0	0	0	0	0	0	0	0	0	0	0	0	0	1	0.373901	0.333333	0	0.686486	-0.333333
OGT	0	0	0	0	0	0	0	0	0	0	0	0	1	0	0	0	0	0.373901	0	0.333333	0.686486	0.333333
P4HA1	0	0	0	0	0	0	0	0	0	0	0	0	1	0	0	1	0	1	0.333333	0.333333	1	0
PARP12	0	1	0	0	1	0	1	0.333333	0.333333	1	0	1	2.58496	1	1.58496	2	1	1	1.52832	1.52832	1	0
PARP4	0	0	0	0	0	0	0	0	0	0	0	2	3.90689	1	3.58496	4.24793	4.70044	0.10892	4.17778	2.3023	0.518668	-1.87548
PAX8	0	0	0	0	0	0	0	0	0	0	0	0	1.58496	1.58496	0	1.58496	2.32193	0.790529	1.3023	1.05664	0.966498	-0.245655
PCMTD1	0	0	0	0	0	0	0	0	0	0	0	0	0	0	0	0	1	0.373901	0.333333	0	0.686486	-0.333333
PCMTD2	0	0	0	0	0	0	0	0	0	0	0	0	2	0	0	0	2	1	0.666667	0.666667	1	0
PDHB	0	1	0	0	0	1	1	0.333333	0.333333	1	0	0	0	0	0	0	0	0	0	0	0	0
PDLIM5	0	0	0	0	0	0	0	0	0	0	0	0	0	0	0	1	0	0.373901	0.333333	0	0.686486	-0.333333
PDXK	0	0	1.58496	0	1.58496	0	1	0.528321	0.528321	1	0	0	0	0	0	0	0	0	0	0	0	0
PINX1	0	0	0	0	0	0	0	0	0	0	0	0	0	0	0	1	0	0.373901	0.333333	0	0.686486	-0.333333
PIP	0	0	0	0	0	0	0	0	0	0	0	0	0	0	0	0	1	0.373901	0.333333	0	0.686486	-0.333333
PKP2	2	0	0	0	1	1	1	0.666667	0.666667	1	0	1.58496	2.32193	2.58496	0	1	0	0.0150193	0.333333	2.16395	0.0946688	1.83062
PLCG1	0	0	0	0	0	0	0	0	0	0	0	0	0	0	0	1.58496	1.58496	0.116117	1.05664	0	0.518668	-1.05664
PLOD1	0	0	0	0	0	0	0	0	0	0	0	1.58496	3	2	2	2.32193	4.08746	0.475382	2.80313	2.19499	0.783011	-0.608143
PLOD2	0	0	0	0	0	0	0	0	0	0	0	0	0	0	0	1	0	0.373901	0.333333	0	0.686486	-0.333333
PNPT1	2	0	0	0	1	1	1	0.666667	0.666667	1	0	1	1	0	0	1.58496	0	0.835577	0.528321	0.666667	0.980762	0.138346
POLR2G	0	1	0	0	1	0	1	0.333333	0.333333	1	0	0	1	0	0	0	0	0.373901	0	0.333333	0.686486	0.333333
POLRMT	0	0	0	0	0	0	0	0	0	0	0	1	2.32193	0	1	0	0	0.360688	0.333333	1.10731	0.686486	0.773976
POP1	0	0	0	0	0	0	0	0	0	0	0	1	1.58496	1	1.58496	0	1	0.543111	0.861654	1.19499	0.818758	0.333333
PPIF	0	0	0	0	0	0	0	0	0	0	0	0	0	0	0	1	0	0.373901	0.333333	0	0.686486	-0.333333
PPIL2	0	0	0	0	0	0	0	0	0	0	0	1	0	0	0	1	0	1	0.333333	0.333333	1	0
PPP1CB	3.32193	0	0	1	0	2.32193	1	1.10731	1.10731	1	0	0	1.58496	0	1.58496	2.32193	1	0.164787	1.63563	0.528321	0.638783	-1.10731
PPP6C	0	1	0	0	0	1	1	0.333333	0.333333	1	0	0	0	0	0	0	0	0	0	0	0	0
PPP6R1	0	0	0	0	0	0	0	0	0	0	0	0	1	0	0	0	0	0.373901	0	0.333333	0.686486	0.333333
PPP6R2	0	0	0	0	0	0	0	0	0	0	0	0	1.58496	0	0	0	0	0.373901	0	0.528321	0.686486	0.528321
PRC1	0	0	0	0	0	0	0	0	0	0	0	1	0	0	0	1.58496	0	0.770531	0.528321	0.333333	0.957037	-0.194988
PRMT6	0	1	0	0	1	0	1	0.333333	0.333333	1	0	0	0	0	0	0	0	0	0	0	0	0
PRSS1	0	0	0	0	0	0	0	0	0	0	0	0	0	1.58496	0	1	1	0.835577	0.666667	0.528321	0.980762	-0.138346
PSMA6	0	0	0	0	0	0	0	0	0	0	0	0	1	0	0	1	0	1	0.333333	0.333333	1	0
PSMB4	0	0	0	0	0	0	0	0	0	0	0	0	0	0	0	1	0	0.373901	0.333333	0	0.686486	-0.333333
PSMD14	0	0	0	0	0	0	0	0	0	0	0	0	0	0	0	1	0	0.373901	0.333333	0	0.686486	-0.333333
PSMD3	0	0	0	0	0	0	0	0	0	0	0	0	0	0	0	1.58496	0	0.373901	0.528321	0	0.686486	-0.528321
PSMD6	0	0	0	0	0	0	0	0	0	0	0	0	0	0	0	1	0	0.373901	0.333333	0	0.686486	-0.333333
PTPN1	0	1	0	0	0	1	1	0.333333	0.333333	1	0	0	0	0	0	0	0	0	0	0	0	0
PTPN14	0	0	0	0	0	0	0	0	0	0	0	0	1.58496	1.58496	0	0	2.32193	0.77796	0.773976	1.05664	0.958205	0.282666
PTRH1	0	0	0	0	0	0	0	0	0	0	0	0	1	1	0	1	0	0.518519	0.333333	0.666667	0.802076	0.333333
RAB7A	0	1	0	0	1	0	1	0.333333	0.333333	1	0	0	0	0	0	0	0	0	0	0	0	0
RAI1	0	0	0	0	0	0	0	0	0	0	0	0	1	0	0	0	0	0.373901	0	0.333333	0.686486	0.333333
RANGAP1	0	0	0	0	0	0	0	0	0	0	0	0	0	0	0	1	0	0.373901	0.333333	0	0.686486	-0.333333
RBCK1	0	0	0	0	0	0	0	0	0	0	0	0	1	0	0	0	0	0.373901	0	0.333333	0.686486	0.333333
RBM12B	0	0	0	0	0	0	0	0	0	0	0	0	0	0	0	1	0	0.373901	0.333333	0	0.686486	-0.333333
RBM45	0	1	0	0	1	0	1	0.333333	0.333333	1	0	0	0	0	0	0	0	0	0	0	0	0
RBM8A	0	0	1	0	0	1	1	0.333333	0.333333	1	0	0	1.58496	0	0	1.58496	0	1	0.528321	0.528321	1	0
RECQL	0	0	0	0	0	0	0	0	0	0	0	0	1	0	0	0	0	0.373901	0	0.333333	0.686486	0.333333
RECQL5	1	0	0	0	1	0	1	0.333333	0.333333	1	0	0	0	1	0	0	0	0.373901	0	0.333333	0.686486	0.333333
REL	0	0	0	0	0	0	0	0	0	0	0	0	1	0	0	0	0	0.373901	0	0.333333	0.686486	0.333333
REPIN1	0	0	0	0	0	0	0	0	0	0	0	0	1	0	0	0	0	0.373901	0	0.333333	0.686486	0.333333
RNGTT	0	0	0	0	0	0	0	0	0	0	0	0	1	0	0	0	0	0.373901	0	0.333333	0.686486	0.333333
RNH1	0	0	0	0	0	0	0	0	0	0	0	1	1	0	0	0	0	0.116117	0	0.666667	0.518668	0.666667
RNPS1	0	0	0	0	0	0	0	0	0	0	0	0	0	0	0	1	0	0.373901	0.333333	0	0.686486	-0.333333
RO60	1	0	0	0	0	1	1	0.333333	0.333333	1	0	1	1.58496	1	0	0	1	0.0894864	0.333333	1.19499	0.477559	0.861654
RPAP2	0	0	0	0	0	0	0	0	0	0	0	0	2.32193	0	0	0	0	0.373901	0	0.773976	0.686486	0.773976
RPL14	3.45943	2.58496	2.58496	3.45943	2.58496	2.58496	1	2.87645	2.87645	1	0	3.16993	2.58496	2.58496	3.58496	2.58496	2.32193	0.912151	2.83062	2.77995	1	-0.0506677
RPL29	1	2	1	1	1	2	1	1.33333	1.33333	1	0	1	2	0	2	1	1.58496	0.459445	1.52832	1	0.766401	-0.528321
RPL37A	2.32193	2	2	2.32193	2	2	1	2.10731	2.10731	1	0	2.32193	2.32193	1	2.80735	2	2	0.494343	2.26912	1.88129	0.802076	-0.387833
RPL39	1	1	1.58496	0	2	1.58496	1	1.19499	1.19499	1	0	1.58496	2	1.58496	1	1	1.58496	0.0916466	1.19499	1.72331	0.484245	0.528321
RPN2	2	0	0	0	2	0	1	0.666667	0.666667	1	0	1	0	0	0	2	0	0.677869	0.666667	0.333333	0.922847	-0.333333
RPUSD4	0	0	0	0	0	0	0	0	0	0	0	1	0	0	0	1	1	0.518519	0.666667	0.333333	0.802076	-0.333333
RRM1	0	0	0	0	0	0	0	0	0	0	0	1	1.58496	0	0	2.32193	1	0.778447	1.10731	0.861654	0.958205	-0.245655
RRM2B	0	0	1	0	0	1	1	0.333333	0.333333	1	0	0	0	0	0	0	0	0	0	0	0	0
SAMD4A	0	0	0	0	0	0	0	0	0	0	0	0	0	0	0	0	1	0.373901	0.333333	0	0.686486	-0.333333
SAMHD1	0	0	0	0	0	0	0	0	0	0	0	0	1	0	0	1	0	1	0.333333	0.333333	1	0
SAV1	0	0	0	0	0	0	0	0	0	0	0	0	1.58496	0	0	0	1	0.770531	0.333333	0.528321	0.957037	0.194988
SDC1	0	0	0	0	0	0	0	0	0	0	0	0	0	0	0	1	0	0.373901	0.333333	0	0.686486	-0.333333
SDF2	0	0	1	0	1	0	1	0.333333	0.333333	1	0	0	0	0	0	0	0	0	0	0	0	0
SDHA	0	1	1	0	1	1	1	0.666667	0.666667	1	0	1	2	1.58496	1	2.32193	1.58496	0.834053	1.63563	1.52832	0.980762	-0.107309
SEC13	3	1.58496	1	1	2	2.58496	1	1.86165	1.86165	1	0	3.58496	3.32193	1	2.58496	1.58496	1.58496	0.463749	1.9183	2.63563	0.770988	0.717334
SEC22B	0	0	0	0	0	0	0	0	0	0	0	0	1	0	0	1.58496	1	0.406674	0.861654	0.333333	0.710017	-0.528321
SEMA3C	0	1	0	0	1	0	1	0.333333	0.333333	1	0	0	0	0	0	0	0	0	0	0	0	0
SEPTIN2	0	0	0	0	0	0	0	0	0	0	0	0	0	1	0	0	1	1	0.333333	0.333333	1	0
SERPINE1	0	0	0	0	0	0	0	0	0	0	0	0	0	1	0	1.58496	1	0.406674	0.861654	0.333333	0.710017	-0.528321
SHFL	0	0	0	0	0	0	0	0	0	0	0	0	1	0	0	0	0	0.373901	0	0.333333	0.686486	0.333333
SLBP	0	1	0	0	1	0	1	0.333333	0.333333	1	0	0	0	0	0	0	0	0	0	0	0	0
SLC2A1	0	0	0	0	0	0	0	0	0	0	0	0	0	0	0	1	1	0.116117	0.666667	0	0.518668	-0.666667
SLC7A5	0	0	1	0	1	0	1	0.333333	0.333333	1	0	0	0	0	0	0	0	0	0	0	0	0
SLIRP	0	0	1	0	0	1	1	0.333333	0.333333	1	0	0	0	0	1	0	0	0.373901	0.333333	0	0.686486	-0.333333
SLU7	0	0	0	0	0	0	0	0	0	0	0	0	1.58496	0	0	1.58496	0	1	0.528321	0.528321	1	0
SMC2	0	0	0	0	0	0	0	0	0	0	0	0	1	0	0	0	0	0.373901	0	0.333333	0.686486	0.333333
SMU1	0	0	0	0	0	0	0	0	0	0	0	0	0	0	0	1	0	0.373901	0.333333	0	0.686486	-0.333333
SND1	0	1	0	0	0	1	1	0.333333	0.333333	1	0	0	1	0	1	0	0	1	0.333333	0.333333	1	0
SNRPA1	1.58496	1	1	0	2	1.58496	1	1.19499	1.19499	1	0	2.80735	3.32193	2	1.58496	3.32193	1.58496	0.476251	2.16395	2.70976	0.783637	0.54581
SPATS2L	2	2	1.58496	2	1.58496	2	1	1.86165	1.86165	1	0	2.32193	2.32193	1.58496	2	2.58496	1	0.703048	1.86165	2.07627	0.943487	0.214619
SPECC1L	2.80735	0	0	0	0	2.80735	1	0.935785	0.935785	1	0	0	0	0	1	0	0	0.373901	0.333333	0	0.686486	-0.333333
SQOR	0	0	0	0	0	0	0	0	0	0	0	1	2.80735	0	0	2	2.80735	0.79003	1.60245	1.26912	0.966498	-0.333333
SRGN	0	0	0	0	0	0	0	0	0	0	0	0	0	1	0	0	0	0.373901	0	0.333333	0.686486	0.333333
SRP68	0	0	0	0	0	0	0	0	0	0	0	0	0	0	0	2.80735	0	0.373901	0.935785	0	0.686486	-0.935785
SRR	0	0	0	0	0	0	0	0	0	0	0	0	0	0	0	0	1	0.373901	0.333333	0	0.686486	-0.333333
SS18L1	0	1	1	0	1	1	1	0.666667	0.666667	1	0	0	1	1	0	1	0	0.518519	0.333333	0.666667	0.802076	0.333333
SSRP1	0	0	0	0	0	0	0	0	0	0	0	0	0	0	1.58496	2.58496	0	0.138469	1.38998	0	0.559822	-1.38998
STK3	0	1	0	0	0	1	1	0.333333	0.333333	1	0	0	1.58496	0	0	0	1	0.770531	0.333333	0.528321	0.957037	0.194988
STK38	0	0	0	0	0	0	0	0	0	0	0	0	0	0	0	0	1	0.373901	0.333333	0	0.686486	-0.333333
SUB1	0	0	0	0	0	0	0	0	0	0	0	0	1	0	0	0	0	0.373901	0	0.333333	0.686486	0.333333
SUFU	0	0	0	0	0	0	0	0	0	0	0	0	0	0	0	0	1	0.373901	0.333333	0	0.686486	-0.333333
SUGP2	0	0	0	0	0	0	0	0	0	0	0	0	1	1	0	0	0	0.116117	0	0.666667	0.518668	0.666667
TAGLN2	0	0	0	0	0	0	0	0	0	0	0	0	1	0	0	1	0	1	0.333333	0.333333	1	0
TAX1BP1	0	0	0	0	0	0	0	0	0	0	0	0	0	0	0	1	0	0.373901	0.333333	0	0.686486	-0.333333
TFB1M	0	0	0	0	0	0	0	0	0	0	0	1.58496	2	1.58496	1	1.58496	1	0.0916466	1.19499	1.72331	0.484245	0.528321
TFB2M	0	0	0	0	0	0	0	0	0	0	0	0	0	0	0	1	0	0.373901	0.333333	0	0.686486	-0.333333
TGM2	0	0	0	0	0	0	0	0	0	0	0	2.58496	4.45943	3.16993	2	4	3.45943	0.772786	3.15314	3.40477	0.958205	0.251629
TGM3	0	0	0	0	0	0	0	0	0	0	0	0	0	0	1	0	1	0.116117	0.666667	0	0.518668	-0.666667
TIMM17B	0	0	0	0	0	0	0	0	0	0	0	0	0	0	0	1	0	0.373901	0.333333	0	0.686486	-0.333333
TIMM29	0	0	0	0	0	0	0	0	0	0	0	0	1	0	0	0	0	0.373901	0	0.333333	0.686486	0.333333
TIMM50	0	1	0	0	1	0	1	0.333333	0.333333	1	0	0	1	0	0	0	0	0.373901	0	0.333333	0.686486	0.333333
TIMP3	0	0	0	0	0	0	0	0	0	0	0	0	0	0	1	1	0	0.116117	0.666667	0	0.518668	-0.666667
TLN1	0	1	0	0	1	0	1	0.333333	0.333333	1	0	0	0	0	0	1.58496	0	0.373901	0.528321	0	0.686486	-0.528321
TM9SF3	1	0	0	0	1	0	1	0.333333	0.333333	1	0	0	1	0	0	1	0	1	0.333333	0.333333	1	0
TMA16	0	0	1	0	0	1	1	0.333333	0.333333	1	0	0	2	0	0	2	1	0.724659	1	0.666667	0.954879	-0.333333
TNKS1BP1	1	1.58496	0	0	1	1.58496	1	0.861654	0.861654	1	0	0	1.58496	1	1	0	2.32193	0.778447	1.10731	0.861654	0.958205	-0.245655
TOP2B	0	1	0	0	1	0	1	0.333333	0.333333	1	0	0	1	0	0	1.58496	1	0.406674	0.861654	0.333333	0.710017	-0.528321
TP63	0	1.58496	0	0	1.58496	0	1	0.528321	0.528321	1	0	0	0	0	0	0	0	0	0	0	0	0
TRAF7	0	0	0	0	0	0	0	0	0	0	0	0	1	0	0	0	0	0.373901	0	0.333333	0.686486	0.333333
TRAM1	0	0	1	0	0	1	1	0.333333	0.333333	1	0	0	1.58496	1	0	0	1	0.406674	0.333333	0.861654	0.710017	0.528321
TRERF1	0	0	0	0	0	0	0	0	0	0	0	0	1	0	0	1.58496	0	0.770531	0.528321	0.333333	0.957037	-0.194988
TRIM21	0	0	0	0	0	0	0	0	0	0	0	0	1.58496	0	0	0	0	0.373901	0	0.528321	0.686486	0.528321
TRIM68	0	0	0	0	0	0	0	0	0	0	0	0	1	0	0	0	0	0.373901	0	0.333333	0.686486	0.333333
TRIM8	0	0	0	0	0	0	0	0	0	0	0	0	1	0	0	0	0	0.373901	0	0.333333	0.686486	0.333333
TRIP12	1	0	0	0	1	0	1	0.333333	0.333333	1	0	2	1.58496	1	1	1	0	0.122953	0.666667	1.52832	0.539309	0.861654
TRIP13	0	0	0	0	0	0	0	0	0	0	0	0	0	0	0	1	0	0.373901	0.333333	0	0.686486	-0.333333
TRMT6	0	0	0	0	0	0	0	0	0	0	0	0	0	0	1	1	0	0.116117	0.666667	0	0.518668	-0.666667
TRMT61A	0	0	0	0	0	0	0	0	0	0	0	0	0	0	0	1.58496	0	0.373901	0.528321	0	0.686486	-0.528321
TSG101	0	0	0	0	0	0	0	0	0	0	0	1	0	0	0	1	0	1	0.333333	0.333333	1	0
TTN	0	0	0	0	0	0	0	0	0	0	0	0	1	0	0	1	0	1	0.333333	0.333333	1	0
TUBGCP2	0	0	0	0	0	0	0	0	0	0	0	1	0	0	0	0	1	1	0.333333	0.333333	1	0
U2SURP	1.58496	3.32193	1.58496	0	3.32193	3.16993	1	2.16395	2.16395	1	0	1.58496	3.16993	1.58496	0	3.16993	1	0.537731	1.38998	2.11328	0.816764	0.723308
UBA1	0	1	0	0	1	0	1	0.333333	0.333333	1	0	0	1	0	0	0	0	0.373901	0	0.333333	0.686486	0.333333
UBP1	0	0	0	0	0	0	0	0	0	0	0	0	1	0	0	1	1	0.518519	0.666667	0.333333	0.802076	-0.333333
UBTF	0	0	1	0	0	1	1	0.333333	0.333333	1	0	0	0	0	0	2.32193	0	0.373901	0.773976	0	0.686486	-0.773976
UHRF1	0	0	0	0	0	0	0	0	0	0	0	1	0	0	0	1	0	1	0.333333	0.333333	1	0
USP13	0	0	0	0	0	0	0	0	0	0	0	0	0	0	0	1	0	0.373901	0.333333	0	0.686486	-0.333333
USP7	0	0	0	0	0	0	0	0	0	0	0	0	0	0	0	1.58496	0	0.373901	0.528321	0	0.686486	-0.528321
UTP14A	0	0	0	0	0	0	0	0	0	0	0	0	0	0	0	1	0	0.373901	0.333333	0	0.686486	-0.333333
VTN	0	0	0	0	0	0	0	0	0	0	0	0	0	0	0	1.58496	0	0.373901	0.528321	0	0.686486	-0.528321
WDCP	0	1	0	0	0	1	1	0.333333	0.333333	1	0	1.58496	4	1.58496	0	2.32193	2.32193	0.4928	1.54795	2.38998	0.802076	0.842023
WDR12	0	0	0	0	0	0	0	0	0	0	0	0	0	0	0	1	0	0.373901	0.333333	0	0.686486	-0.333333
WDR82	0	0	0	0	0	0	0	0	0	0	0	0	0	0	0	1	0	0.373901	0.333333	0	0.686486	-0.333333
YIPF5	0	0	1	0	1	0	1	0.333333	0.333333	1	0	0	1	0	0	0	0	0.373901	0	0.333333	0.686486	0.333333
YWHAB	0	1.58496	1.58496	0	1.58496	1.58496	1	1.05664	1.05664	1	0	0	2.32193	0	0	2	0	0.921393	0.666667	0.773976	1	0.107309
ZBTB21	0	0	0	0	0	0	0	0	0	0	0	0	1	0	0	0	0	0.373901	0	0.333333	0.686486	0.333333
ZC2HC1A	0	0	0	0	0	0	0	0	0	0	0	0	1	0	0	0	0	0.373901	0	0.333333	0.686486	0.333333
ZC3H15	0	0	1	0	0	1	1	0.333333	0.333333	1	0	0	0	0	0	1	0	0.373901	0.333333	0	0.686486	-0.333333
ZC3HAV1L	0	1	0	0	1	0	1	0.333333	0.333333	1	0	0	0	0	0	0	0	0	0	0	0	0
ZFP36L1	1	1	1.58496	0	1.58496	2	1	1.19499	1.19499	1	0	0	0	1	1	0	0	1	0.333333	0.333333	1	0
ZNF346	0	0	0	0	0	0	0	0	0	0	0	1	1	0	1.58496	0	1	0.74963	0.861654	0.666667	0.957037	-0.194988
KRT15	4.64386	2.58496	3.90689	2.80735	2.58496	5.75489	0.997577	3.71573	3.7119	1	-0.00383188	2.58496	2.32193	2.58496	4.39232	2	3.45943	0.324998	3.28392	2.49728	0.686486	-0.786632
SNRPB	2	2.32193	3	1.58496	3.16993	2.58496	0.991833	2.44662	2.44064	1	-0.00597397	1	1.58496	2.80735	1.58496	1	2.32193	0.817194	1.63563	1.79744	0.978123	0.161809
CHERP	1.58496	2.80735	1.58496	1	3	2	0.991962	2	1.99243	1	-0.00757336	1	2.32193	0	0	2.80735	2	0.668068	1.60245	1.10731	0.922847	-0.495142
SYNCRIP	5.70044	6.52356	6.2854	5.61471	6.44294	6.47573	0.983929	6.1778	6.1698	1	-0.00799429	6.50779	6.2854	5.85798	5.90689	6.08746	5.9542	0.302759	5.98285	6.21706	0.686486	0.234209
DYNC1H1	0	2.80735	2.32193	0	2	3.16993	0.991985	1.72331	1.70976	1	-0.0135473	1.58496	4.39232	2.80735	0	3.32193	2.32193	0.458074	1.88129	2.92821	0.766329	1.04693
ITGB4	3.45943	1.58496	0	0	1	4.08746	0.993208	1.69582	1.68146	1	-0.0143562	0	0	0	0	0	0	0	0	0	0	0
ENO1	2	4.16993	2	1.58496	3.45943	3.16993	0.988051	2.73811	2.72331	1	-0.014798	3.45943	3.45943	2.80735	2.32193	4	2.80735	0.733001	3.04309	3.24207	0.957037	0.198978
LGALS3BP	4.39232	4.9542	4.58496	4	5.12928	4.85798	0.963138	4.66242	4.64383	1	-0.0185959	4.45943	4.58496	3.32193	2.58496	4.58496	4.45943	0.763122	3.87645	4.12211	0.957037	0.245655
AGL	2.80735	3	2.80735	1	4.08746	3.58496	0.98495	2.89081	2.87157	1	-0.0192385	2	2	0	0	0	1.58496	0.397545	0.528321	1.33333	0.710017	0.805012
ALYREF	2	1.58496	1	0	2.32193	2.32193	0.982189	1.54795	1.52832	1	-0.0196312	2.32193	2.32193	2.58496	0	2	2.32193	0.255941	1.44064	2.40961	0.686486	0.968964
TJP2	0	2	2.58496	0	2.32193	2.32193	0.986624	1.54795	1.52832	1	-0.0196312	0	0	0	0	1	1	0.116117	0.666667	0	0.518668	-0.666667
HSPA9	7.91886	8.7039	8.44294	7.91289	8.76487	8.45121	0.953435	8.37632	8.35524	1	-0.0210872	7.91886	7.99435	7.73471	7.59991	7.7879	7.63662	0.0968611	7.67481	7.88264	0.508442	0.207829
SNRPD3	3.16993	1.58496	2.80735	2	3.32193	2.32193	0.967269	2.54795	2.52075	1	-0.0272046	2	2	2.58496	2	2.32193	3.80735	0.43202	2.70976	2.19499	0.736597	-0.514774
HNRNPD	4.58496	5.39232	5.32193	4.24793	5.64386	5.49185	0.958803	5.12788	5.09974	1	-0.0281429	4.64386	5.12928	3.80735	5.04439	5.08746	5.08746	0.230259	5.07311	4.52683	0.686486	-0.546275
AIMP2	0	1.58496	2.32193	0	2	2	0.975653	1.33333	1.3023	1	-0.0310365	0	2.32193	0	0	2	2.32193	0.56401	1.44064	0.773976	0.837145	-0.666667
C7orf50	0	1.58496	2.32193	0	2	2	0.975653	1.33333	1.3023	1	-0.0310365	0	2	1.58496	0	1.58496	1.58496	0.872132	1.05664	1.19499	1	0.138346
EIF4A1	2.32193	3.16993	3.45943	2	3.58496	3.45943	0.962022	3.0148	2.98376	1	-0.0310365	3.45943	3.16993	2	3.16993	4	3	0.397565	3.38998	2.87645	0.710017	-0.513523
RPS27L	0	1.58496	2.32193	0	2	2	0.975653	1.33333	1.3023	1	-0.0310365	0	2.32193	1.58496	0	2	2	0.975653	1.33333	1.3023	1	-0.0310365
ILF2	4.90689	5.20945	5.35755	4.85798	5.35755	5.35755	0.884097	5.19103	5.15797	1	-0.033063	6.02237	5.88264	5.16993	4.80735	5.35755	5.45943	0.219792	5.20811	5.69165	0.686486	0.483532
CSNK1A1	2.80735	1	1.58496	0	1.58496	3.90689	0.980147	1.83062	1.79744	1	-0.0331786	1.58496	2	0	1	1.58496	1	1	1.19499	1.19499	1	0
HSPH1	2.32193	4	1.58496	1	3.70044	3.32193	0.973904	2.67412	2.63563	1	-0.0384924	1	2.80735	0	1.58496	2.80735	2.32193	0.339904	2.23808	1.26912	0.686486	-0.968964
HNRNPA1L2	0	5.80735	5.88264	0	6.06609	5.75489	0.98819	3.94033	3.89667	1	-0.0436596	0	5.39232	4.58496	0	5.16993	5.39232	0.939989	3.52075	3.32576	1	-0.194988
CRYBG1	3.32193	0	1	0	0	4.45943	0.980719	1.48648	1.44064	1	-0.0458345	0	0	0	0	0	0	0	0	0	0	0
EIF3M	1.58496	1.58496	0	0	1	2.32193	0.955595	1.10731	1.05664	1	-0.0506677	1.58496	1	0	1.58496	3.90689	0	0.473286	1.83062	0.861654	0.782005	-0.968964
PYM1	1	1.58496	1.58496	0	2	2.32193	0.949515	1.44064	1.38998	1	-0.0506677	2	1.58496	2	0	1.58496	1.58496	0.214485	1.05664	1.86165	0.686486	0.805012
RPL28	1.58496	2.58496	2.58496	2	2.58496	2.32193	0.898725	2.3023	2.25163	1	-0.0506677	1.58496	1	2.58496	1.58496	1	1.58496	0.543111	1.38998	1.72331	0.818758	0.333333
SRSF10	1.58496	1	2.58496	0	3	2.32193	0.962742	1.77398	1.72331	1	-0.0506677	1	2	2.32193	0	2	2.80735	0.861838	1.60245	1.77398	0.996351	0.171524
PCMT1	2.80735	2.32193	2.58496	1.58496	2.58496	3.70044	0.93783	2.62345	2.57142	1	-0.0520397	2.32193	3.32193	2.80735	1	3.70044	2.80735	0.728699	2.5026	2.81707	0.957037	0.314472
RARS1	1	3	2.58496	1	2.58496	3.16993	0.952291	2.25163	2.19499	1	-0.0566417	2	3.16993	1.58496	1	3.16993	2.80735	0.932469	2.32576	2.25163	1	-0.0741308
USP15	1	3	2.80735	0	4.16993	2.80735	0.969295	2.32576	2.26912	1	-0.0566417	0	2.32193	2	0	0	1.58496	0.367166	0.528321	1.44064	0.686486	0.912322
BIN3	1	2	0	0	1.58496	1.58496	0.945777	1.05664	1	1	-0.0566417	0	0	0	0	0	0	0	0	0	0	0
MTERF3	1	1	1	0	1.58496	1.58496	0.919784	1.05664	1	1	-0.0566417	0	2.32193	0	1	2.32193	1	0.495747	1.44064	0.773976	0.802076	-0.666667
SNRPG	0	2	1	0	1.58496	1.58496	0.945777	1.05664	1	1	-0.0566417	0	1.58496	1	0	1.58496	1.58496	0.795052	1.05664	0.861654	0.966498	-0.194988
ZC3H4	2	1	0	0	1.58496	1.58496	0.945777	1.05664	1	1	-0.0566417	0	2.32193	1.58496	0	0	2	0.542447	0.666667	1.3023	0.818758	0.63563
RPS20	3.45943	3.90689	3.80735	3.16993	4.08746	4.08746	0.872865	3.78162	3.72456	1	-0.0570578	4.32193	3.90689	3.58496	4	3.45943	3.16993	0.289364	3.54312	3.93793	0.686486	0.394808
TAF15	4.16993	4.9542	5.35755	4.08746	5.52356	5.04439	0.920851	4.88514	4.82722	1	-0.0579152	5.16993	4.85798	4.90689	5.42626	4.90689	5	0.516719	5.11105	4.97827	0.802076	-0.132786
G3BP1	4.58496	3.45943	4.9542	4.39232	4.32193	4.45943	0.903343	4.39123	4.33286	1	-0.0583622	5.08746	4.85798	4.08746	5.20945	4.9542	5.16993	0.23782	5.11119	4.67764	0.686486	-0.433556
DSP	4.58496	4.9542	3.45943	3	5.08746	5.08746	0.94684	4.39164	4.33286	1	-0.0587784	1	0	1	2.58496	1.58496	4.08746	0.0595924	2.75246	0.666667	0.338324	-2.0858
YTHDC2	2.80735	1.58496	1.58496	1.58496	2	2.58496	0.904038	2.05664	1.99243	1	-0.064215	2	3.45943	1.58496	1.58496	2	2.80735	0.762637	2.13077	2.34813	0.957037	0.217359
RPLP2	1.58496	4.39232	2.80735	2	2.58496	4.39232	0.955675	2.99243	2.92821	1	-0.064215	1.58496	3.90689	1	2.32193	4.24793	2.32193	0.505715	2.96393	2.16395	0.802076	-0.799977
TUBA1A	0	5.93074	5.24793	0	5.88264	5.49185	0.98165	3.7915	3.72622	1	-0.0652771	0	5.72792	5.08746	0	5.2854	5.70044	0.983477	3.66195	3.60513	1	-0.0568195
HSPA5	5.64386	7.07682	6.88264	6.06609	7.12928	6.62936	0.898602	6.60824	6.53444	1	-0.0738047	6.10852	6.2854	6.24793	5.67243	6.53916	6.42626	0.996389	6.21262	6.21395	1	0.00133509
AHCY	1	2	1.58496	1	2.80735	1	0.917062	1.60245	1.52832	1	-0.0741308	2	2.80735	2	2.32193	3.32193	1.58496	0.817687	2.40961	2.26912	0.978123	-0.140488
MYL12B	3	1.58496	1	0	2	3.80735	0.95554	1.93578	1.86165	1	-0.0741308	0	0	0	1	2.32193	0	0.174958	1.10731	0	0.665338	-1.10731
SMARCD1	0	2.58496	1.58496	0	1.58496	2.80735	0.94985	1.46411	1.38998	1	-0.0741308	2	4.52356	3.16993	2.32193	3.80735	3	0.834997	3.04309	3.23116	0.980762	0.188068
FXR2	2.32193	2.58496	4	1.58496	3.45943	4.08746	0.938595	3.04395	2.96896	1	-0.0749888	3.90689	4.16993	3.16993	2.58496	3.16993	2.80735	0.060175	2.85408	3.74891	0.340425	0.894833
WDR6	3.16993	3	1.58496	2	4	2	0.926739	2.66667	2.58496	1	-0.0817042	2	2	1.58496	2.58496	1.58496	1.58496	0.882892	1.9183	1.86165	1	-0.0566417
RPS8	3.80735	4.75489	4.52356	4.16993	4.52356	4.64386	0.805487	4.44578	4.36193	1	-0.0838463	4.90689	4.52356	4.08746	3.90689	4.52356	4.32193	0.440533	4.25079	4.50597	0.747133	0.255178
ZFR	2.58496	2.32193	1.58496	1	2.58496	3.16993	0.908184	2.25163	2.16395	1	-0.0876781	2	3.32193	1.58496	2.80735	3	2.32193	0.50802	2.70976	2.3023	0.802076	-0.407464
ANKRD17	2.32193	1	1	2	1	1.58496	0.876061	1.52832	1.44064	1	-0.0876781	1.58496	1.58496	2	2	2	2.58496	0.119773	2.19499	1.72331	0.528256	-0.471679
P4HB	0	2.32193	1	0	2	1.58496	0.927677	1.19499	1.10731	1	-0.0876781	0	1.58496	1	0	2.58496	2.32193	0.457755	1.63563	0.861654	0.766329	-0.773976
PRDX4	0	2.32193	2.32193	0	2.58496	2.32193	0.941805	1.63563	1.54795	1	-0.0876781	0	2.32193	2	0	2.32193	3.16993	0.760303	1.83062	1.44064	0.957037	-0.389975
TRA2B	1.58496	1	2.32193	0	2.58496	2.58496	0.930371	1.72331	1.63563	1	-0.0876781	2.58496	2.32193	2.32193	1	2.32193	2.58496	0.426381	1.96896	2.40961	0.730092	0.440643
ALDOA	0	3.32193	2	0	3	2.58496	0.951208	1.86165	1.77398	1	-0.0876781	1.58496	2.32193	1.58496	1	2.32193	1	0.48266	1.44064	1.83062	0.79174	0.389975
RPL30	2.58496	2.80735	3.16993	3.45943	2.80735	2.58496	0.773172	2.95058	2.85408	1	-0.0965022	4.08746	2.80735	2.58496	2.80735	2.32193	1.58496	0.191873	2.23808	3.15993	0.686486	0.921845
EIF2S3	3.16993	2.32193	2.80735	2.32193	2.80735	3.45943	0.825905	2.8629	2.7664	1	-0.0965022	4.45943	3.90689	1	4	3.70044	2.32193	0.86324	3.34079	3.12211	0.997038	-0.218682
HNRNPAB	3.16993	4.58496	4.75489	2.80735	5.08746	4.90689	0.917985	4.26724	4.16993	1	-0.0973111	4.32193	5	4.58496	4.70044	4.52356	4.24793	0.57416	4.49064	4.63563	0.84488	0.144987
ARFGAP1	0	2.58496	1	0	1.58496	2.32193	0.921096	1.3023	1.19499	1	-0.107309	0	1.58496	0	0	1.58496	1	0.659809	0.861654	0.528321	0.918699	-0.333333
BYSL	2	1	2	1	2.32193	2	0.846335	1.77398	1.66667	1	-0.107309	2.32193	2.32193	1.58496	2.58496	2	1	0.703048	1.86165	2.07627	0.943487	0.214619
GSTP1	1	2	1	0	2	2.32193	0.899665	1.44064	1.33333	1	-0.107309	1	0	0	0	0	1	1	0.333333	0.333333	1	0
HNRNPLL	2	1	1.58496	0	2.32193	2.58496	0.907894	1.63563	1.52832	1	-0.107309	1.58496	1	0	1	1	1.58496	0.543111	1.19499	0.861654	0.818758	-0.333333
IQGAP1	0	1	1	0	0	2.32193	0.904817	0.773976	0.666667	1	-0.107309	0	0	0	1.58496	4	1	0.0751175	2.19499	0	0.4147	-2.19499
MRPS17	1.58496	2	2.32193	1.58496	2.32193	2.32193	0.758074	2.07627	1.96896	1	-0.107309	3.32193	2.58496	2.32193	2.58496	2.58496	2.58496	0.625532	2.58496	2.74294	0.897714	0.157977
NOB1	0	2	1	0	2.32193	1	0.909467	1.10731	1	1	-0.107309	0	0	0	0	1	0	0.373901	0.333333	0	0.686486	-0.333333
PPP2R1A	1	2	0	0	1	2.32193	0.909467	1.10731	1	1	-0.107309	0	2	0	0	2	0	1	0.666667	0.666667	1	0
RAB1B	0	2	1.58496	0	1.58496	2.32193	0.912468	1.3023	1.19499	1	-0.107309	0	1	0	0	2	0	0.677869	0.666667	0.333333	0.922847	-0.333333
RBM42	1.58496	0	2	0	1.58496	2.32193	0.912468	1.3023	1.19499	1	-0.107309	1	0	0	0	1	0	1	0.333333	0.333333	1	0
SNRPA	2.58496	2.58496	3.70044	2.32193	3.70044	3.16993	0.854083	3.0641	2.95679	1	-0.107309	2.58496	2.58496	3.45943	2	1.58496	3.45943	0.454692	2.34813	2.87645	0.763864	0.528321
SRPK1	2	1	1	1	1	2.32193	0.85547	1.44064	1.33333	1	-0.107309	2	1.58496	0	1	0	0	0.282577	0.333333	1.19499	0.686486	0.861654
RPL18A	2.80735	3.32193	3	2.32193	3.45943	3.70044	0.80722	3.1606	3.04309	1	-0.117505	2.80735	3.32193	1.58496	3	3.16993	3.16993	0.354749	3.11328	2.57142	0.686486	-0.541868
RPL21	2.32193	3.70044	3	2	3.70044	3.70044	0.864303	3.13363	3.00746	1	-0.126171	3.16993	3	3.45943	2	3	3.32193	0.358023	2.77398	3.20979	0.686486	0.43581
MRPS16	1	1	2	0	1.58496	2.80735	0.888852	1.46411	1.33333	1	-0.130772	1	2.58496	3.45943	1	3	3.16993	0.968683	2.38998	2.34813	1	-0.0418436
RPL22	2.32193	3.32193	2.80735	3.45943	2.58496	2.80735	0.749413	2.95058	2.81707	1	-0.133513	4	3	2	3.90689	2	2	0.693153	2.63563	3	0.934123	0.36437
AHNAK	1	5.12928	1.58496	0	3.80735	4.32193	0.944774	2.70976	2.57142	1	-0.138346	1	3.70044	1.58496	1.58496	5.16993	5.16993	0.2644	3.97494	2.09513	0.686486	-1.8798
ARF4	0	1	1.58496	0	2	1	0.860779	1	0.861654	1	-0.138346	0	2	0	1	2	2	0.250815	1.66667	0.666667	0.686486	-1
CAVIN1	0	1.58496	1.58496	0	1.58496	2	0.872132	1.19499	1.05664	1	-0.138346	0	2	0	1.58496	2.32193	2.58496	0.109824	2.16395	0.666667	0.518668	-1.49728
CCT8	0	1.58496	1	0	2	1	0.860779	1	0.861654	1	-0.138346	1.58496	1	0	1	1	0	0.74963	0.666667	0.861654	0.957037	0.194988
CPSF7	0	1.58496	0	0	1	1	0.835577	0.666667	0.528321	1	-0.138346	0	1	0	0	1.58496	1.58496	0.311343	1.05664	0.333333	0.686486	-0.723308
EEF1D	0	1.58496	1	0	1	2	0.860779	1	0.861654	1	-0.138346	0	1.58496	0	0	3	0	0.698051	1	0.528321	0.939142	-0.471679
FN3KRP	0	1.58496	1.58496	0	2.58496	1	0.887685	1.19499	1.05664	1	-0.138346	1	2.32193	1.58496	0	2.80735	2	0.972898	1.60245	1.63563	1	0.0331786
H2AX	1.58496	1.58496	1	1	1.58496	2	0.712435	1.52832	1.38998	1	-0.138346	1.58496	2.32193	2	3.58496	3.45943	2.32193	0.0643056	3.12211	1.96896	0.36124	-1.15314
KHDRBS3	0	1.58496	1.58496	0	1.58496	2	0.872132	1.19499	1.05664	1	-0.138346	0	2.58496	1	0	2.32193	1	0.934944	1.10731	1.19499	1	0.0876781
LARS1	0	1.58496	1	0	2	1	0.860779	1	0.861654	1	-0.138346	1	2	0	0	0	1.58496	0.579203	0.528321	1	0.846854	0.471679
LUZP1	1.58496	0	1	0	0	3	0.906142	1	0.861654	1	-0.138346	0	0	0	1	1.58496	0	0.136073	0.861654	0	0.552927	-0.861654
MRPL13	0	1.58496	1	0	2	1	0.860779	1	0.861654	1	-0.138346	0	1.58496	1	0	1.58496	1.58496	0.795052	1.05664	0.861654	0.966498	-0.194988
NACA	0	1.58496	0	0	1	1	0.835577	0.666667	0.528321	1	-0.138346	0	0	0	0	1	0	0.373901	0.333333	0	0.686486	-0.333333
PDLIM7	0	0	1.58496	0	1	1	0.835577	0.666667	0.528321	1	-0.138346	1	2.58496	0	0	2	3	0.704951	1.66667	1.19499	0.94425	-0.471679
POLR2E	0	1.58496	0	0	1	1	0.835577	0.666667	0.528321	1	-0.138346	0	1	0	1	1	0	0.518519	0.666667	0.333333	0.802076	-0.333333
PUM2	1	1.58496	1	0	2	2	0.851841	1.33333	1.19499	1	-0.138346	0	3	2	0	0	1.58496	0.330275	0.528321	1.66667	0.686486	1.13835
SDCBP	1.58496	0	0	0	2	0	0.878688	0.666667	0.528321	1	-0.138346	2.58496	1.58496	1	2	3.70044	3.32193	0.137371	3.00746	1.72331	0.556787	-1.28415
SERPINH1	0	1.58496	0	0	1	1	0.835577	0.666667	0.528321	1	-0.138346	0	0	0	0	1	1	0.116117	0.666667	0	0.518668	-0.666667
TMPOalpha	3	0	1.58496	2	0	3	0.916295	1.66667	1.52832	1	-0.138346	1	3	0	2.58496	3.32193	1	0.434515	2.3023	1.33333	0.738631	-0.968964
TRA2A	1	1	1.58496	0	2	2	0.851841	1.33333	1.19499	1	-0.138346	1	1.58496	0	1	1.58496	1.58496	0.352098	1.38998	0.861654	0.686486	-0.528321
ZNF385A	1	1.58496	2.32193	0	2.32193	3	0.89515	1.77398	1.63563	1	-0.138346	0	0	0	0	0	0	0	0	0	0	0
RPS15A	3.45943	4.75489	4.80735	3.90689	5.08746	4.45943	0.808824	4.4846	4.34056	1	-0.144037	4.75489	4.16993	4.45943	4.58496	4.52356	4.32193	0.938187	4.47682	4.46141	1	-0.0154028
TIAL1	5.04439	4.85798	5.35755	5.12928	5.24793	5.32193	0.40162	5.23305	5.08664	0.924837	-0.146404	5.45943	5.32193	4.75489	5.42626	5.2854	4.70044	0.900138	5.13737	5.17875	1	0.0413802
RALY	2.80735	3.32193	2.80735	3	3.80735	2.58496	0.72198	3.13077	2.97888	1	-0.151893	3.16993	3.16993	2.32193	3.16993	3.45943	1.58496	0.829132	2.73811	2.88726	0.980762	0.149153
RPS27	1.58496	2.32193	2.80735	2	2.58496	2.58496	0.72688	2.38998	2.23808	1	-0.151893	3.70044	2.58496	2.80735	2	2.58496	2.80735	0.24595	2.46411	3.03092	0.686486	0.566813
KRT1	5.61471	5.78136	6.26679	6.52356	5.49185	6.10852	0.689722	6.04131	5.88762	1	-0.153694	6.35755	5.52356	6.32193	7.57743	6.04439	6.85798	0.218081	6.8266	6.06768	0.686486	-0.758921
KRT2	5.08746	4.80735	5.58496	5.16993	5.16993	5.61471	0.591166	5.31819	5.15993	1	-0.15826	5.32193	5.08746	5.67243	7.52356	5.42626	6.20945	0.181534	6.38643	5.36061	0.683848	-1.02582
FMR1	2	2.80735	3.45943	1.58496	3.45943	3.70044	0.85012	2.91494	2.7556	1	-0.159349	3.16993	3.90689	3	2.58496	3.45943	3.45943	0.660281	3.16794	3.35894	0.918699	0.190997
RPS16	5	4.58496	5.20945	4.64386	5.58496	5.04439	0.652657	5.09107	4.93147	1	-0.159599	5.32193	5.08746	5.39232	4.75489	4.90689	4.85798	0.0140279	4.83992	5.26724	0.0894769	0.427316
GRPEL1	0	3.90689	1.58496	0	2.80735	3.16993	0.920004	1.99243	1.83062	1	-0.161809	0	2.58496	1	0	1.58496	0	0.508571	0.528321	1.19499	0.802076	0.666667
RPS11	4	3.16993	2.32193	3.58496	3.58496	2.80735	0.783019	3.32576	3.16395	1	-0.161809	4.64386	3.90689	3.16993	5.04439	3.90689	3	0.921051	3.98376	3.90689	1	-0.076871
PPP1R13L	2.32193	0	0	0	0	2.80735	0.900435	0.935785	0.773976	1	-0.161809	1	0	1	0	0	0	0.116117	0	0.666667	0.518668	0.666667
RPL13A	2	2.32193	2.80735	2	2.80735	2.80735	0.673913	2.53824	2.37643	1	-0.161809	2.58496	2.58496	2.32193	3.90689	2.32193	2.80735	0.341212	3.01206	2.49728	0.686486	-0.514774
PFKP	0	2.80735	1	0	2	2.32193	0.883276	1.44064	1.26912	1	-0.171524	0	1	0	1.58496	2	0	0.282577	1.19499	0.333333	0.686486	-0.861654
SNRPN	0	2	2.80735	0	3	2.32193	0.896121	1.77398	1.60245	1	-0.171524	0	1.58496	2.80735	0	1	2.32193	0.752174	1.10731	1.46411	0.957037	0.356796
YWHAZ	0	2.80735	2	0	2.32193	3	0.896121	1.77398	1.60245	1	-0.171524	0	3.32193	0	1.58496	2.80735	0	0.807865	1.46411	1.10731	0.975349	-0.356796
KRT6B	4.90689	3.45943	4.32193	3.90689	4.08746	5.20945	0.783708	4.40127	4.22942	1	-0.171852	3.70044	3.32193	3.70044	5.2854	4	4.64386	0.0526013	4.64309	3.57427	0.308776	-1.06882
RPL10A	3.70044	4	4.39232	4	4.52356	4.08746	0.539162	4.20367	4.03092	1	-0.172756	4.24793	4.16993	3.58496	3.45943	4.32193	3.90689	0.763309	3.89608	4.00094	0.957037	0.104855
HSPA8	5.20945	7.14975	6.82018	6.04439	6.9542	6.74147	0.790915	6.58002	6.39313	1	-0.186893	6.72792	6.55459	6.37504	6.14975	6.62936	6.56986	0.602329	6.44965	6.55252	0.870332	0.102863
TUBB3	4.85798	5.49185	5.04439	4.45943	5.97728	5.52356	0.718469	5.32009	5.13141	1	-0.188682	5.80735	6.18982	5.52356	4.85798	5.39232	5.93074	0.288198	5.39368	5.84025	0.686486	0.446569
TFG	4.45943	6.20945	5.85798	4.52356	6.26679	6.30378	0.823497	5.69804	5.50896	1	-0.189088	5.12928	6.33985	5.24793	4.24793	6.2854	5.35755	0.715519	5.29696	5.57235	0.950934	0.275393
PABPC4	5.67243	5.45943	5.42626	5.42626	6	5.70044	0.358267	5.7089	5.51937	0.905621	-0.189528	6.44294	6.18982	5.70044	5.78136	6.12928	5.67243	0.387047	5.86102	6.11107	0.707378	0.250047
ARHGEF2	1	0	0	0	0	1.58496	0.770531	0.528321	0.333333	1	-0.194988	0	0	0	1	1	0	0.116117	0.666667	0	0.518668	-0.666667
ATP5MF	1	0	1	0	1.58496	1	0.74963	0.861654	0.666667	1	-0.194988	0	1	1	0	1	1.58496	0.74963	0.861654	0.666667	0.957037	-0.194988
ATP5PB	0	1	1	0	1.58496	1	0.74963	0.861654	0.666667	1	-0.194988	0	0	0	0	0	0	0	0	0	0	0
BLVRB	0	2	0	0	1.58496	1	0.82193	0.861654	0.666667	1	-0.194988	0	0	0	0	0	0	0	0	0	0	0
CRBN	1	0	0	0	1.58496	0	0.770531	0.528321	0.333333	1	-0.194988	2	1	0	0	0	0	0.158302	0	1	0.618152	1
DDX20	1	0	0	0	1.58496	0	0.770531	0.528321	0.333333	1	-0.194988	1	0	0	0	0	0	0.373901	0	0.333333	0.686486	0.333333
EDC4	2	0	1	1	0	2.58496	0.847163	1.19499	1	1	-0.194988	1	1.58496	1	1.58496	2.32193	0	0.887531	1.3023	1.19499	1	-0.107309
EEF1G	1	1.58496	2	0	3.16993	2	0.850472	1.72331	1.52832	1	-0.194988	1	1.58496	1	1	2.80735	1	0.554949	1.60245	1.19499	0.830349	-0.407464
EIF3F	1.58496	1	0	0	1.58496	1.58496	0.795052	1.05664	0.861654	1	-0.194988	0	1	0	2	2.32193	0	0.238108	1.44064	0.333333	0.686486	-1.10731
EIF5A	0	1	0	0	0	1.58496	0.770531	0.528321	0.333333	1	-0.194988	0	0	1	0	1.58496	0	0.770531	0.528321	0.333333	0.957037	-0.194988
EIF6	1.58496	1	1	1.58496	1.58496	1	0.518519	1.38998	1.19499	1	-0.194988	1.58496	0	1	0	1	0	0.406674	0.333333	0.861654	0.710017	0.528321
ERP29	0	2	0	0	1.58496	1	0.82193	0.861654	0.666667	1	-0.194988	0	0	0	0	0	0	0	0	0	0	0
GATD3B	0	0	1	0	0	1.58496	0.770531	0.528321	0.333333	1	-0.194988	0	1	0	0	0	0	0.373901	0	0.333333	0.686486	0.333333
GCN1	1	1	0	0	1.58496	1	0.74963	0.861654	0.666667	1	-0.194988	0	0	0	0	0	1	0.373901	0.333333	0	0.686486	-0.333333
GEMIN5	0	1	0	0	1.58496	0	0.770531	0.528321	0.333333	1	-0.194988	1	2.32193	0	0	2.32193	0	0.761388	0.773976	1.10731	0.957037	0.333333
GIGYF2	0	2	0	0	1.58496	1	0.82193	0.861654	0.666667	1	-0.194988	0	0	1	1	1.58496	1.58496	0.0521105	1.38998	0.333333	0.307856	-1.05664
HMGA1	1.58496	1	1.58496	1.58496	1.58496	1.58496	0.373901	1.58496	1.38998	0.905621	-0.194988	1	1.58496	1	2.80735	2.58496	1.58496	0.0557956	2.32576	1.19499	0.322486	-1.13077
HRNR	0	0	1	0	0	1.58496	0.770531	0.528321	0.333333	1	-0.194988	0	0	0	2	0	0	0.373901	0.666667	0	0.686486	-0.666667
MAP4K4	0	1	0	0	1.58496	0	0.770531	0.528321	0.333333	1	-0.194988	0	1	1	0	0	0	0.116117	0	0.666667	0.518668	0.666667
MRPL22	0	1.58496	1	0	1.58496	1.58496	0.795052	1.05664	0.861654	1	-0.194988	1.58496	1	0	2	1.58496	1	0.289235	1.52832	0.861654	0.686486	-0.666667
MRPS24	0	0	1	0	0	1.58496	0.770531	0.528321	0.333333	1	-0.194988	1	0	1	1	0	0	0.518519	0.333333	0.666667	0.802076	0.333333
N4BP2	1	0	0	0	0	1.58496	0.770531	0.528321	0.333333	1	-0.194988	1	1	0	0	0	0	0.116117	0	0.666667	0.518668	0.666667
NT5DC2	0	1	0	0	1.58496	0	0.770531	0.528321	0.333333	1	-0.194988	0	1	0	0	1	1	0.518519	0.666667	0.333333	0.802076	-0.333333
PAIP1	1	0	1	0	0	2.58496	0.843163	0.861654	0.666667	1	-0.194988	1.58496	1	1	1	1.58496	0	0.543111	0.861654	1.19499	0.818758	0.333333
PCNA	0	2	0	0	1.58496	1	0.82193	0.861654	0.666667	1	-0.194988	0	1	0	0	1	0	1	0.333333	0.333333	1	0
PHAX	1.58496	2	0	1.58496	1.58496	1	0.775753	1.38998	1.19499	1	-0.194988	1.58496	1	0	2	2.58496	1	0.201212	1.86165	0.861654	0.686486	-1
PLEKHA5	0	1	0	0	0	1.58496	0.770531	0.528321	0.333333	1	-0.194988	0	0	0	0	0	0	0	0	0	0	0
POLR2C	0	3	1	0	1.58496	3	0.882326	1.52832	1.33333	1	-0.194988	0	2.80735	0	0	3.16993	0	0.935878	1.05664	0.935785	1	-0.120857
PPIB	0	1	1	1.58496	1	0	0.74963	0.861654	0.666667	1	-0.194988	2	1	0	2	1	2	0.373901	1.66667	1	0.686486	-0.666667
PRDX3	0	2	1	0	1	2.58496	0.847163	1.19499	1	1	-0.194988	1.58496	1	0	0	1.58496	0	0.659809	0.528321	0.861654	0.918699	0.333333
PSMA2	0	1	0	0	0	1.58496	0.770531	0.528321	0.333333	1	-0.194988	0	1.58496	0	0	1.58496	1	0.659809	0.861654	0.528321	0.918699	-0.333333
RRP12	1	0	0	0	1.58496	0	0.770531	0.528321	0.333333	1	-0.194988	0	0	0	0	0	0	0	0	0	0	0
SAMD9	0	0	1	0	0	1.58496	0.770531	0.528321	0.333333	1	-0.194988	0	0	0	0	0	0	0	0	0	0	0
SRSF5	1.58496	1	1	1	1.58496	1.58496	0.518519	1.38998	1.19499	1	-0.194988	1	1.58496	1	1.58496	1.58496	0	0.818034	1.05664	1.19499	0.978123	0.138346
TBL2	1	0	0	0	1.58496	0	0.770531	0.528321	0.333333	1	-0.194988	1.58496	1	1	0	1.58496	0	0.302032	0.528321	1.19499	0.686486	0.666667
TCF20	0	1	1	0	1	1.58496	0.74963	0.861654	0.666667	1	-0.194988	2	2	2	1	0	1.58496	0.06969	0.861654	2	0.388759	1.13835
U2AF2	1	1	1	1	1	1.58496	0.373901	1.19499	1	0.905621	-0.194988	0	0	1	0	0	0	0.373901	0	0.333333	0.686486	0.333333
UNC45A	1	0	0	0	0	1.58496	0.770531	0.528321	0.333333	1	-0.194988	0	0	0	0	0	0	0	0	0	0	0
UPF3B	1	1	0	0	1	1.58496	0.74963	0.861654	0.666667	1	-0.194988	0	0	0	0	1.58496	0	0.373901	0.528321	0	0.686486	-0.528321
YWHAG	0	1	1	0	1	1.58496	0.74963	0.861654	0.666667	1	-0.194988	0	2	0	0	1.58496	0	0.878688	0.528321	0.666667	1	0.138346
DDX5	6.30378	6.64386	6.90689	6.75489	6.93074	6.75489	0.348633	6.8135	6.61818	0.905621	-0.195328	7.30378	6.58496	6.39232	6.26679	6.71425	6.72792	0.578756	6.56965	6.76035	0.846854	0.190703
TUBB6	4.80735	4.9542	4.80735	3.80735	6.14975	5.20945	0.784825	5.05552	4.8563	1	-0.199216	5.42626	6.16993	5.85798	4.24793	5.42626	5.78136	0.262403	5.15185	5.81806	0.686486	0.666206
SF3B2	2.32193	4.24793	3.16993	1.58496	4.75489	4	0.865347	3.44662	3.24659	1	-0.200023	2	4.58496	3.16993	2	4.52356	4.08746	0.804533	3.53701	3.25163	0.973588	-0.285379
KRT10	5	4.64386	5.64386	5.70044	4.90689	5.2854	0.616224	5.29758	5.0959	1	-0.201673	5.93074	5.16993	5.04439	7.03342	5.20945	6.39232	0.239857	6.21173	5.38169	0.686486	-0.830046
FUS	5.90689	5.80735	6.30378	6.33985	6.32193	5.97728	0.341916	6.21302	6.00601	0.905621	-0.207011	7.43463	5.90689	6.39232	6.30378	6.06609	5.80735	0.334192	6.05907	6.57795	0.686486	0.51887
EIF2S1	1.58496	2.32193	1.58496	1	2.32193	2.80735	0.738344	2.04309	1.83062	1	-0.212477	3	3.32193	1	3.70044	3	1.58496	0.753887	2.7618	2.44064	0.957037	-0.321158
NT5E	2.80735	1	0	0	1	3.45943	0.876806	1.48648	1.26912	1	-0.217359	0	0	0	0	0	0	0	0	0	0	0
DSG2	3.58496	0	0	0	0	4.24793	0.910811	1.41598	1.19499	1	-0.220988	0	0	0	0	0	0	0	0	0	0	0
RPL26	2.32193	3.32193	3.32193	2.58496	3.45943	3.58496	0.65457	3.20979	2.98859	1	-0.221191	3	3.45943	3.32193	3.32193	3.80735	3.16993	0.504292	3.43307	3.26045	0.802076	-0.172616
MYL6	0	2.32193	0	0	0	3	0.866829	1	0.773976	1	-0.226024	0	0	0	0	1.58496	0	0.373901	0.528321	0	0.686486	-0.528321
RPL18	2	2.80735	2.32193	2	2.80735	3	0.589492	2.60245	2.37643	1	-0.226024	2	2.58496	2.80735	2.80735	2.58496	3.16993	0.256729	2.85408	2.46411	0.686486	-0.389975
RPL6	3	3.80735	3.32193	2.80735	4	4	0.650042	3.60245	3.37643	1	-0.226024	3.70044	3.70044	3.32193	3.45943	3.16993	3.80735	0.691341	3.4789	3.57427	0.932466	0.0953653
H2AC4	0	3.45943	3.45943	0	3.90689	3.70044	0.900006	2.53578	2.30629	1	-0.229489	0	3.90689	4.08746	0	4.64386	3.70044	0.955073	2.78143	2.66478	1	-0.116647
CAPRIN1	3.90689	3.90689	4.90689	3.90689	4.75489	4.75489	0.623642	4.47222	4.24022	1	-0.231998	4.85798	4.52356	4.24793	5.58496	5.42626	4.85798	0.0574199	5.28974	4.54316	0.329495	-0.746579
CTPS1	2	2.58496	3	1.58496	3.90689	2.80735	0.760869	2.7664	2.52832	1	-0.238082	3	3.58496	1	2	3.58496	2.32193	0.912767	2.63563	2.52832	1	-0.107309
RPS18	3	4.70044	4.52356	3	5.24793	4.70044	0.794127	4.31612	4.07467	1	-0.241455	3.90689	4.75489	4.70044	3.90689	4.24793	4.58496	0.57117	4.24659	4.45407	0.842288	0.207479
AIMP1	0	1.58496	1.58496	0	2.32193	1.58496	0.790529	1.3023	1.05664	1	-0.245655	1.58496	1.58496	0	0	1	1	0.566288	0.666667	1.05664	0.837145	0.389975
BCL7C	1	1.58496	1	0	2	2.32193	0.7603	1.44064	1.19499	1	-0.245655	0	2.80735	1	0	2.58496	1.58496	0.918839	1.38998	1.26912	1	-0.120857
CDH3	0	1.58496	1	0	1	2.32193	0.778447	1.10731	0.861654	1	-0.245655	0	0	0	0	0	0	0	0	0	0	0
H2BC11	0	1.58496	1	1	0	2.32193	0.778447	1.10731	0.861654	1	-0.245655	0	2.58496	1.58496	2.58496	3.16993	1	0.434597	2.25163	1.38998	0.738631	-0.861654
RBM6	2	0	1.58496	0	2	2.32193	0.80834	1.44064	1.19499	1	-0.245655	1	1	0	0	1	1	1	0.666667	0.666667	1	0
HSPA2	3.70044	5.58496	5.2854	4.45943	5.61471	5.24793	0.730121	5.10736	4.85693	1	-0.250422	4.64386	4.90689	4.45943	4.24793	4.9542	4.85798	0.951369	4.6867	4.67006	1	-0.0166421
TUBA4A	0	5.04439	4.70044	0	5.55459	4.9542	0.920507	3.50293	3.24828	1	-0.25465	0	5.35755	4.80735	0	4.90689	4.9542	0.967906	3.28703	3.3883	1	0.101273
SLC25A4	0	4	4.24793	0	4.58496	4.45943	0.902815	3.0148	2.74931	1	-0.265489	0	4.75489	3.80735	0	4.45943	4.58496	0.942507	3.0148	2.85408	1	-0.160717
CPSF6	0	2	1	0	2.80735	1	0.801937	1.26912	1	1	-0.269118	0	1	0	0	1	2.80735	0.35072	1.26912	0.333333	0.686486	-0.935785
ATAD3A	0	2.32193	2.32193	0	2	3.45943	0.840558	1.81981	1.54795	1	-0.271858	2.32193	4.64386	3.90689	1.58496	4.16993	3.32193	0.590117	3.02561	3.62422	0.858108	0.59862
GIPC1	1	2.80735	2	0	3.16993	3.45943	0.833991	2.20979	1.93578	1	-0.274001	1.58496	3.80735	0	0	2.58496	1.58496	0.77563	1.38998	1.79744	0.958205	0.407464
LTV1	1.58496	1.58496	1.58496	1	2	2.58496	0.582085	1.86165	1.58496	1	-0.276692	2	2	1	2	1.58496	0	0.534355	1.19499	1.66667	0.814348	0.471679
MCRIP1	0	2.58496	1.58496	0	2	3	0.823099	1.66667	1.38998	1	-0.276692	0	2.32193	0	0	2.58496	0	0.943292	0.861654	0.773976	1	-0.0876781
KRT6A	5	3.16993	4.24793	3.80735	4.08746	5.35755	0.716619	4.41746	4.13928	1	-0.278172	2.80735	3.32193	3.70044	4.75489	3.70044	4.58496	0.062182	4.34676	3.27657	0.35054	-1.07019
JUP	2.58496	1	2.80735	2.32193	1	3.90689	0.797108	2.40961	2.13077	1	-0.278834	0	0	1	2.32193	0	3.80735	0.213526	2.04309	0.333333	0.686486	-1.70976
PABPC1L	0	3.58496	3.80735	0	4.32193	3.90689	0.887407	2.74294	2.46411	1	-0.278834	0	3.70044	3.58496	0	4	3.45943	0.975075	2.48648	2.42847	1	-0.0580098
SRSF3	1.58496	2.32193	3.32193	1.58496	3.32193	3.16993	0.725238	2.69227	2.40961	1	-0.282666	2	3.16993	3.45943	1.58496	2.80735	2.80735	0.474376	2.39989	2.87645	0.782159	0.476561
PDIA3	0	2.32193	1	0	2.58496	1.58496	0.793299	1.38998	1.10731	1	-0.282666	0	1.58496	1	0	2	0	0.82193	0.666667	0.861654	0.980559	0.194988
RPL35A	1	2.32193	2	2	2.58496	1.58496	0.59672	2.05664	1.77398	1	-0.282666	2.58496	2	2.32193	1.58496	1	1.58496	0.0241361	1.38998	2.3023	0.148623	0.912322
ALB	1.58496	2.58496	2.32193	1.58496	2.80735	3	0.604508	2.46411	2.16395	1	-0.300155	2.80735	4.64386	3.32193	2.32193	3.45943	3.16993	0.399555	2.98376	3.59105	0.710017	0.607285
CELF1	1	0	2	0	1.58496	2.32193	0.752754	1.3023	1	1	-0.302297	0	1.58496	0	0	1.58496	1	0.659809	0.861654	0.528321	0.918699	-0.333333
H2BC12	1	2	1	1.58496	1	2.32193	0.583344	1.63563	1.33333	1	-0.302297	1	2.58496	2	3	3.16993	1	0.561902	2.38998	1.86165	0.836924	-0.528321
NCBP1	3	3.32193	2.58496	2.58496	3.90689	3.32193	0.527962	3.27126	2.96896	1	-0.302297	2.80735	4.08746	1	2.58496	3.80735	3.70044	0.495088	3.36425	2.63161	0.802076	-0.732646
PFN1	1	2.58496	1.58496	1	2.32193	2.80735	0.676248	2.04309	1.72331	1	-0.319786	2.80735	2.80735	2	2.58496	3	2	0.981207	2.52832	2.53824	1	0.00991578
RPS13	4.39232	5.08746	5.2854	4.24793	5.9542	5.52356	0.610011	5.2419	4.92173	1	-0.320168	4.45943	5.20945	5.24793	4.45943	5.42626	4.90689	0.918338	4.93086	4.97227	1	0.0414085
KRT14	3.45943	3	3.80735	3.90689	3	4.32193	0.519801	3.74294	3.42226	1	-0.320677	3.58496	3.32193	2.80735	5.97728	3	4.58496	0.222914	4.52075	3.23808	0.686486	-1.28267
RPL11	2.58496	3.32193	3	3.70044	3.16993	3	0.344672	3.29012	2.96896	0.905621	-0.321158	4.24793	3.16993	3.32193	4	3	3	0.630302	3.33333	3.57993	0.901799	0.246594
KRT17	3.16993	2.32193	3.32193	3	2.32193	4.45943	0.670297	3.26045	2.93793	1	-0.322526	2.32193	2.32193	2.32193	4.08746	2.32193	3.45943	0.134389	3.28961	2.32193	0.552927	-0.967679
FAU	2.32193	2.80735	2.80735	3.32193	2.58496	3	0.293592	2.96896	2.64555	0.905621	-0.323418	3.45943	3	3.16993	3	3	2.32193	0.172614	2.77398	3.20979	0.660701	0.43581
LAMC2	0	2.80735	3.80735	1	3	3.58496	0.826514	2.52832	2.2049	1	-0.323418	1.58496	4.64386	2.32193	2.32193	3.45943	1	0.638978	2.26045	2.85025	0.911768	0.589796
KARS1	0	3	2.80735	0	3.45943	3.32193	0.83813	2.26045	1.93578	1	-0.324668	0	2.80735	1.58496	0	2.80735	2.58496	0.797137	1.79744	1.46411	0.968204	-0.333333
PGAM5	1.58496	2	3.45943	1	3.70044	3.32193	0.76476	2.67412	2.34813	1	-0.325991	1	2	1.58496	1.58496	2.32193	1	0.834053	1.63563	1.52832	0.980762	-0.107309
AAR2	0	0	0	0	1	0	0.373901	0.333333	0	0.905621	-0.333333	0	0	0	0	0	0	0	0	0	0	0
ABCD3	0	0	0	0	0	1	0.373901	0.333333	0	0.905621	-0.333333	0	0	0	0	1	0	0.373901	0.333333	0	0.686486	-0.333333
ACOT7	0	0	0	0	0	1	0.373901	0.333333	0	0.905621	-0.333333	0	0	0	0	0	0	0	0	0	0	0
ACOT9	0	0	0	0	0	1	0.373901	0.333333	0	0.905621	-0.333333	1	1.58496	0	1.58496	1	1	0.543111	1.19499	0.861654	0.818758	-0.333333
ACTR1A	0	1.58496	0	0	1	1.58496	0.659809	0.861654	0.528321	1	-0.333333	0	0	0	0	1.58496	0	0.373901	0.528321	0	0.686486	-0.528321
AHCYL1	0	0	0	0	0	1	0.373901	0.333333	0	0.905621	-0.333333	0	0	0	0	0	0	0	0	0	0	0
AIP	0	0	0	0	1	0	0.373901	0.333333	0	0.905621	-0.333333	0	0	0	0	0	1	0.373901	0.333333	0	0.686486	-0.333333
ALDH16A1	0	0	0	0	1	0	0.373901	0.333333	0	0.905621	-0.333333	0	0	0	0	0	0	0	0	0	0	0
APOBEC3D	0	0	0	0	0	1	0.373901	0.333333	0	0.905621	-0.333333	0	0	0	0	0	1	0.373901	0.333333	0	0.686486	-0.333333
ARG1	0	0	0	1	0	0	0.373901	0.333333	0	0.905621	-0.333333	1	0	1	1.58496	0	0	0.835577	0.528321	0.666667	0.980762	0.138346
ASF1A	0	0	0	0	1	0	0.373901	0.333333	0	0.905621	-0.333333	0	0	0	0	0	0	0	0	0	0	0
BCLAF1	0	0	0	0	0	1	0.373901	0.333333	0	0.905621	-0.333333	0	1	1	0	0	1	0.518519	0.333333	0.666667	0.802076	0.333333
BUD23	0	0	0	0	1	0	0.373901	0.333333	0	0.905621	-0.333333	0	0	0	0	0	0	0	0	0	0	0
C8orf33	0	0	1	0	1	1	0.518519	0.666667	0.333333	1	-0.333333	0	1	0	0	0	0	0.373901	0	0.333333	0.686486	0.333333
CAND1	0	0	0	0	0	1	0.373901	0.333333	0	0.905621	-0.333333	0	0	0	0	0	0	0	0	0	0	0
CCDC8	0	0	0	0	1	0	0.373901	0.333333	0	0.905621	-0.333333	0	0	0	0	0	0	0	0	0	0	0
CCT3	1	0	0	0	1	1	0.518519	0.666667	0.333333	1	-0.333333	1	1	0	0	1.58496	0	0.835577	0.528321	0.666667	0.980762	0.138346
CD44	0	1	0	0	1	1	0.518519	0.666667	0.333333	1	-0.333333	0	0	0	0	0	0	0	0	0	0	0
CDC37	0	0	0	0	0	1	0.373901	0.333333	0	0.905621	-0.333333	0	1	0	0	1.58496	1	0.406674	0.861654	0.333333	0.710017	-0.528321
CDC42	0	0	0	0	0	1	0.373901	0.333333	0	0.905621	-0.333333	0	0	0	0	1.58496	0	0.373901	0.528321	0	0.686486	-0.528321
CHCHD3	0	0	0	0	0	1	0.373901	0.333333	0	0.905621	-0.333333	0	1.58496	0	0	1	0	0.770531	0.333333	0.528321	0.957037	0.194988
CHD3	0	0	0	0	1	0	0.373901	0.333333	0	0.905621	-0.333333	0	0	0	0	0	0	0	0	0	0	0
CLINT1	0	0	0	0	1	0	0.373901	0.333333	0	0.905621	-0.333333	0	1	0	0	0	0	0.373901	0	0.333333	0.686486	0.333333
CLK3	0	0	0	0	1	0	0.373901	0.333333	0	0.905621	-0.333333	0	0	0	0	0	0	0	0	0	0	0
CLPTM1	0	0	0	0	1	0	0.373901	0.333333	0	0.905621	-0.333333	0	0	0	0	0	0	0	0	0	0	0
CLTA	0	0	0	0	0	1	0.373901	0.333333	0	0.905621	-0.333333	0	1	0	0	1	0	1	0.333333	0.333333	1	0
DCAF7	1	0	0	0	1	1	0.518519	0.666667	0.333333	1	-0.333333	0	0	0	0	1	0	0.373901	0.333333	0	0.686486	-0.333333
DCP1A	0	0	0	0	0	1	0.373901	0.333333	0	0.905621	-0.333333	0	0	0	0	0	0	0	0	0	0	0
DEK	1	0	0	1	0	1	0.518519	0.666667	0.333333	1	-0.333333	2	1	0	1.58496	1.58496	0	0.945777	1.05664	1	1	-0.0566417
DNAJB11	0	1	0	0	1	1	0.518519	0.666667	0.333333	1	-0.333333	0	0	0	0	0	0	0	0	0	0	0
DNTTIP1	0	0	0	0	0	1	0.373901	0.333333	0	0.905621	-0.333333	0	0	0	0	1.58496	1	0.136073	0.861654	0	0.552927	-0.861654
DPF1	0	0	0	0	1	0	0.373901	0.333333	0	0.905621	-0.333333	1	1	1.58496	0	0	1	0.0894864	0.333333	1.19499	0.477559	0.861654
DPF3	0	0	0	0	1	0	0.373901	0.333333	0	0.905621	-0.333333	0	1	1.58496	0	0	1.58496	0.659809	0.528321	0.861654	0.918699	0.333333
DPM1	0	0	0	0	1	0	0.373901	0.333333	0	0.905621	-0.333333	0	2	0	0	1.58496	1.58496	0.670428	1.05664	0.666667	0.922847	-0.389975
EGFR	0	0	0	0	0	1	0.373901	0.333333	0	0.905621	-0.333333	0	0	0	0	0	0	0	0	0	0	0
EMG1	1.58496	1	0	1	1.58496	1	0.543111	1.19499	0.861654	1	-0.333333	1.58496	1.58496	0	0	1	0	0.311343	0.333333	1.05664	0.686486	0.723308
FAM91A1	1.58496	0	0	0	1.58496	1	0.659809	0.861654	0.528321	1	-0.333333	0	1	0	1	1	0	0.518519	0.666667	0.333333	0.802076	-0.333333
FAR1	1	1	0	0	1	2	0.64333	1	0.666667	1	-0.333333	0	0	0	0	0	0	0	0	0	0	0
FNDC3B	0	0	0	0	0	1	0.373901	0.333333	0	0.905621	-0.333333	0	0	0	0	0	0	0	0	0	0	0
GART	0	0	0	0	0	1	0.373901	0.333333	0	0.905621	-0.333333	0	0	0	0	0	0	0	0	0	0	0
GPRC5A	0	0	1	0	1	1	0.518519	0.666667	0.333333	1	-0.333333	0	0	0	0	0	0	0	0	0	0	0
H2AZ1	1	0	1	1	1	1	0.373901	1	0.666667	0.905621	-0.333333	1	1.58496	1.58496	3.58496	2.80735	1	0.2456	2.46411	1.38998	0.686486	-1.07413
H3-3A	0	0	0	0	1	0	0.373901	0.333333	0	0.905621	-0.333333	0	1	0	0	1.58496	0	0.770531	0.528321	0.333333	0.957037	-0.194988
H3C1	0	0	0	0	1	0	0.373901	0.333333	0	0.905621	-0.333333	0	1.58496	0	2	2	0	0.397545	1.33333	0.528321	0.710017	-0.805012
HADHA	1	0	0	0	0	2	0.677869	0.666667	0.333333	1	-0.333333	0	2.32193	0	1	3	3.16993	0.195658	2.38998	0.773976	0.686486	-1.616
HEXIM1	0	0	1	0	1	1	0.518519	0.666667	0.333333	1	-0.333333	0	0	0	0	0	0	0	0	0	0	0
HM13	0	0	0	0	1	0	0.373901	0.333333	0	0.905621	-0.333333	0	1	0	0	1	0	1	0.333333	0.333333	1	0
HSD17B12	1	0	0	0	1	1	0.518519	0.666667	0.333333	1	-0.333333	1.58496	2.32193	0	0	2.32193	1.58496	1	1.3023	1.3023	1	0
IK	0	0	0	0	0	1	0.373901	0.333333	0	0.905621	-0.333333	0	0	0	0	0	0	0	0	0	0	0
INPP5K	0	0	0	0	1	0	0.373901	0.333333	0	0.905621	-0.333333	0	1.58496	0	0	0	0	0.373901	0	0.528321	0.686486	0.528321
IPO7	0	0	0	0	1	0	0.373901	0.333333	0	0.905621	-0.333333	0	0	0	0	0	0	0	0	0	0	0
IPO9	0	1	0	0	1	1	0.518519	0.666667	0.333333	1	-0.333333	0	0	0	0	1	1	0.116117	0.666667	0	0.518668	-0.666667
ITGA2	0	1	0	0	1	1	0.518519	0.666667	0.333333	1	-0.333333	0	0	0	0	0	0	0	0	0	0	0
ITIH3	0	1	0	0	1	1	0.518519	0.666667	0.333333	1	-0.333333	0	0	0	0	0	0	0	0	0	0	0
KIF5B	0	0	0	0	1	0	0.373901	0.333333	0	0.905621	-0.333333	0	0	0	0	0	0	0	0	0	0	0
KRT78	0	0	0	1	0	0	0.373901	0.333333	0	0.905621	-0.333333	0	0	0	0	0	1	0.373901	0.333333	0	0.686486	-0.333333
LAMA3	3	0	2.32193	1	3	2.32193	0.773328	2.10731	1.77398	1	-0.333333	0	0	0	0	0	0	0	0	0	0	0
LDB1	0	1	1	0	2	1	0.64333	1	0.666667	1	-0.333333	0	0	0	0	1	1	0.116117	0.666667	0	0.518668	-0.666667
LIMD1	0	0	0	0	1	0	0.373901	0.333333	0	0.905621	-0.333333	0	1.58496	0	0	0	1.58496	1	0.528321	0.528321	1	0
LSR	0	0	0	0	0	1	0.373901	0.333333	0	0.905621	-0.333333	0	0	0	0	0	0	0	0	0	0	0
LUC7L2	0	1	0	0	2	0	0.677869	0.666667	0.333333	1	-0.333333	0	0	0	0	0	0	0	0	0	0	0
LUM	0	0	0	0	1	0	0.373901	0.333333	0	0.905621	-0.333333	0	1	0	0	0	1	1	0.333333	0.333333	1	0
LYZ	0	0	0	0	0	1	0.373901	0.333333	0	0.905621	-0.333333	0	0	0	0	0	0	0	0	0	0	0
MAP3K7	0	0	0	0	1	0	0.373901	0.333333	0	0.905621	-0.333333	0	0	0	0	0	0	0	0	0	0	0
MEX3D	0	0	0	0	1	0	0.373901	0.333333	0	0.905621	-0.333333	1.58496	0	0	0	0	0	0.373901	0	0.528321	0.686486	0.528321
MRPL14	0	1	0	0	1	1	0.518519	0.666667	0.333333	1	-0.333333	1	1.58496	2	1	1	1.58496	0.394231	1.19499	1.52832	0.710017	0.333333
MRPL24	0	0	0	0	0	1	0.373901	0.333333	0	0.905621	-0.333333	1	1	1	1	2.80735	0	0.75965	1.26912	1	0.957037	-0.269118
MRPL43	0	0	0	0	1	0	0.373901	0.333333	0	0.905621	-0.333333	0	2	1	1.58496	1	0	0.860779	0.861654	1	0.996351	0.138346
MRPL47	0	1	0	0	1	1	0.518519	0.666667	0.333333	1	-0.333333	0	1	0	0	2	1	0.373901	1	0.333333	0.686486	-0.666667
MRPL58	0	0	0	0	0	1	0.373901	0.333333	0	0.905621	-0.333333	0	0	0	0	0	0	0	0	0	0	0
MRPS15	0	0	0	0	1	0	0.373901	0.333333	0	0.905621	-0.333333	0	1	0	0	1.58496	0	0.770531	0.528321	0.333333	0.957037	-0.194988
MRTO4	1	1.58496	0	0	2	1.58496	0.685579	1.19499	0.861654	1	-0.333333	1	1.58496	0	1	2.32193	1	0.416121	1.44064	0.861654	0.721787	-0.578989
MSH6	0	0	0	0	1	0	0.373901	0.333333	0	0.905621	-0.333333	0	0	0	0	0	0	0	0	0	0	0
MSN	0	0	0	0	1	0	0.373901	0.333333	0	0.905621	-0.333333	2.32193	3.16993	0	2	3.45943	2	0.571346	2.48648	1.83062	0.842288	-0.65586
MTCH1	0	0	0	0	0	1	0.373901	0.333333	0	0.905621	-0.333333	0	0	0	0	1	0	0.373901	0.333333	0	0.686486	-0.333333
MVB12A	0	0	0	0	1	0	0.373901	0.333333	0	0.905621	-0.333333	0	0	0	0	0	0	0	0	0	0	0
NAT10	1	0	0	0	1	1	0.518519	0.666667	0.333333	1	-0.333333	0	0	0	0	1.58496	0	0.373901	0.528321	0	0.686486	-0.528321
NFX1	0	0	0	0	0	1	0.373901	0.333333	0	0.905621	-0.333333	1.58496	1.58496	0	1	0	0	0.311343	0.333333	1.05664	0.686486	0.723308
NGRN	0	0	0	0	1	0	0.373901	0.333333	0	0.905621	-0.333333	1	1.58496	2	1	1	1	0.142643	1	1.52832	0.573797	0.528321
NHP2	0	0	0	1	0	0	0.373901	0.333333	0	0.905621	-0.333333	1.58496	0	1.58496	0	1	1	0.566288	0.666667	1.05664	0.837145	0.389975
NMD3	0	0	0	0	0	1	0.373901	0.333333	0	0.905621	-0.333333	0	0	0	0	0	0	0	0	0	0	0
NOP10	0	0	0	0	1	0	0.373901	0.333333	0	0.905621	-0.333333	0	0	0	1	0	0	0.373901	0.333333	0	0.686486	-0.333333
NOP2	0	0	0	0	0	1	0.373901	0.333333	0	0.905621	-0.333333	0	0	0	0	1	0	0.373901	0.333333	0	0.686486	-0.333333
NOP58	0	1	0	0	1	1	0.518519	0.666667	0.333333	1	-0.333333	0	0	0	0	1.58496	0	0.373901	0.528321	0	0.686486	-0.528321
PAK1IP1	0	0	0	0	0	1	0.373901	0.333333	0	0.905621	-0.333333	0	0	0	0	0	0	0	0	0	0	0
PAK6	0	0	0	0	0	1	0.373901	0.333333	0	0.905621	-0.333333	0	0	0	0	0	0	0	0	0	0	0
PCID2	0	0	0	0	1	0	0.373901	0.333333	0	0.905621	-0.333333	0	0	0	0	0	0	0	0	0	0	0
PDLIM4	0	0	0	0	0	1	0.373901	0.333333	0	0.905621	-0.333333	0	0	0	0	0	0	0	0	0	0	0
PFKM	0	0	0	0	1	0	0.373901	0.333333	0	0.905621	-0.333333	0	0	0	0	0	0	0	0	0	0	0
PGAM1	0	1	0	0	1	1	0.518519	0.666667	0.333333	1	-0.333333	0	0	0	0	0	0	0	0	0	0	0
PGPEP1	0	0	0	0	0	1	0.373901	0.333333	0	0.905621	-0.333333	0	0	0	0	0	0	0	0	0	0	0
PHB2	0	0	0	0	0	1	0.373901	0.333333	0	0.905621	-0.333333	0	0	0	0	1	1	0.116117	0.666667	0	0.518668	-0.666667
PLS3	0	0	0	0	0	1	0.373901	0.333333	0	0.905621	-0.333333	0	0	0	0	1	0	0.373901	0.333333	0	0.686486	-0.333333
POLDIP3	0	0	0	0	0	1	0.373901	0.333333	0	0.905621	-0.333333	0	0	0	1.58496	0	0	0.373901	0.528321	0	0.686486	-0.528321
POLR2H	0	0	0	0	1	0	0.373901	0.333333	0	0.905621	-0.333333	0	1	0	0	0	0	0.373901	0	0.333333	0.686486	0.333333
POLR2M	0	1.58496	1	0	1.58496	2	0.685579	1.19499	0.861654	1	-0.333333	0	1	1	0	1	1	1	0.666667	0.666667	1	0
PPIL1	0	0	0	0	0	1	0.373901	0.333333	0	0.905621	-0.333333	0	1	0	0	0	0	0.373901	0	0.333333	0.686486	0.333333
PRCC	0	0	0	0	1	0	0.373901	0.333333	0	0.905621	-0.333333	0	0	0	0	0	0	0	0	0	0	0
PSMA7	0	1	0	0	1	1	0.518519	0.666667	0.333333	1	-0.333333	0	1	0	1	1.58496	0	0.406674	0.861654	0.333333	0.710017	-0.528321
PWP1	0	1.58496	0	0	1.58496	1	0.659809	0.861654	0.528321	1	-0.333333	0	0	0	0	1	0	0.373901	0.333333	0	0.686486	-0.333333
PYGL	0	0	0	0	1	0	0.373901	0.333333	0	0.905621	-0.333333	0	0	0	0	0	0	0	0	0	0	0
QARS1	0	1.58496	1	0	1.58496	2	0.685579	1.19499	0.861654	1	-0.333333	0	2.32193	0	1	2.58496	3	0.222621	2.19499	0.773976	0.686486	-1.42101
RBBP4	0	0	0	0	0	1	0.373901	0.333333	0	0.905621	-0.333333	0	0	0	0	1	0	0.373901	0.333333	0	0.686486	-0.333333
RBM5	0	0	0	0	1	0	0.373901	0.333333	0	0.905621	-0.333333	0	0	0	0	0	0	0	0	0	0	0
RFC5	1.58496	0	0	0	1.58496	1	0.659809	0.861654	0.528321	1	-0.333333	1	0	0	0	1	0	1	0.333333	0.333333	1	0
RIOK2	0	0	1	0	1	1	0.518519	0.666667	0.333333	1	-0.333333	1	2	0	0	1	1	0.64333	0.666667	1	0.916345	0.333333
RNF213	0	0	0	0	1	0	0.373901	0.333333	0	0.905621	-0.333333	0	0	0	0	0	1	0.373901	0.333333	0	0.686486	-0.333333
RPIA	0	0	0	0	1	0	0.373901	0.333333	0	0.905621	-0.333333	0	0	0	0	0	0	0	0	0	0	0
RPL32	1	1.58496	0	1	1	1.58496	0.543111	1.19499	0.861654	1	-0.333333	1	1	0	1.58496	1	0	0.74963	0.861654	0.666667	0.957037	-0.194988
RPL7L1	0	0	0	0	1	0	0.373901	0.333333	0	0.905621	-0.333333	0	0	0	0	1	0	0.373901	0.333333	0	0.686486	-0.333333
SCD	0	1	0	0	2	0	0.677869	0.666667	0.333333	1	-0.333333	1	0	1	0	0	0	0.116117	0	0.666667	0.518668	0.666667
SEMA7A	0	0	0	0	0	1	0.373901	0.333333	0	0.905621	-0.333333	0	0	0	0	0	0	0	0	0	0	0
SERPINB12	0	0	0	1	0	0	0.373901	0.333333	0	0.905621	-0.333333	0	0	0	1	0	2.80735	0.197267	1.26912	0	0.686486	-1.26912
SFXN1	0	0	0	0	1	0	0.373901	0.333333	0	0.905621	-0.333333	0	1.58496	0	0	1	0	0.770531	0.333333	0.528321	0.957037	0.194988
SGPL1	2	1	0	1	1	2	0.64333	1.33333	1	1	-0.333333	1	2	0	1.58496	0	1	0.860779	0.861654	1	0.996351	0.138346
SMARCD2	2.32193	1.58496	1.58496	0	3.32193	3.16993	0.778981	2.16395	1.83062	1	-0.333333	1.58496	4.08746	3.32193	1	3.58496	3.45943	0.791561	2.68146	2.99812	0.966498	0.316653
SNRPB2	0	0	1	0	1	1	0.518519	0.666667	0.333333	1	-0.333333	0	0	2	0	2	1	0.724659	1	0.666667	0.954879	-0.333333
SNX33	0	0	0	0	1	0	0.373901	0.333333	0	0.905621	-0.333333	0	0	0	0	0	1	0.373901	0.333333	0	0.686486	-0.333333
SQSTM1	0	0	0	0	0	1	0.373901	0.333333	0	0.905621	-0.333333	2	0	0	2.80735	3.58496	1	0.151362	2.46411	0.666667	0.604317	-1.79744
SRP9	0	1	0	1	0	1	0.518519	0.666667	0.333333	1	-0.333333	2	1	1	1.58496	1	1	0.738265	1.19499	1.33333	0.957037	0.138346
SRPRB	0	0	1	0	1	1	0.518519	0.666667	0.333333	1	-0.333333	0	1	0	0	0	0	0.373901	0	0.333333	0.686486	0.333333
SRRT	0	2.32193	0	0	2.32193	1	0.761388	1.10731	0.773976	1	-0.333333	0	2	1	0	1	2	1	1	1	1	0
SS18	0	0	0	0	0	1	0.373901	0.333333	0	0.905621	-0.333333	0	1.58496	0	0	1	0	0.770531	0.333333	0.528321	0.957037	0.194988
TBL1XR1	0	0	0	0	0	1	0.373901	0.333333	0	0.905621	-0.333333	0	0	0	0	0	1	0.373901	0.333333	0	0.686486	-0.333333
TFCP2	1	0	1	1	1	1	0.373901	1	0.666667	0.905621	-0.333333	1	1	0	1	0	1	1	0.666667	0.666667	1	0
THRAP3	0	1.58496	1.58496	0	1.58496	2.58496	0.735307	1.38998	1.05664	1	-0.333333	0	2.32193	1.58496	0	1.58496	3	0.847853	1.52832	1.3023	0.988648	-0.226024
TMCC3	0	0	0	0	0	1	0.373901	0.333333	0	0.905621	-0.333333	0	0	0	0	0	0	0	0	0	0	0
TMEM33	0	0	0	0	1	0	0.373901	0.333333	0	0.905621	-0.333333	1	0	1	0	0	0	0.116117	0	0.666667	0.518668	0.666667
TMOD3	2.32193	0	0	0	0	3.32193	0.81726	1.10731	0.773976	1	-0.333333	0	0	0	0	0	0	0	0	0	0	0
TMX3	0	0	0	0	0	1	0.373901	0.333333	0	0.905621	-0.333333	0	1.58496	0	0	0	1.58496	1	0.528321	0.528321	1	0
TOMM40	0	0	0	0	0	1	0.373901	0.333333	0	0.905621	-0.333333	0	0	0	0	0	0	0	0	0	0	0
TPI1	0	1.58496	0	0	1	1.58496	0.659809	0.861654	0.528321	1	-0.333333	1.58496	1.58496	1	1.58496	2	1.58496	0.235703	1.72331	1.38998	0.686486	-0.333333
TRIM56	0	0	0	0	0	1	0.373901	0.333333	0	0.905621	-0.333333	0	1	0	1	1	0	0.518519	0.666667	0.333333	0.802076	-0.333333
UBR4	0	0	0	0	0	1	0.373901	0.333333	0	0.905621	-0.333333	0	1	0	0	0	1	1	0.333333	0.333333	1	0
UNK	1	0	0	0	0	2	0.677869	0.666667	0.333333	1	-0.333333	0	1.58496	0	0	1	0	0.770531	0.333333	0.528321	0.957037	0.194988
UPF2	0	1.58496	2.32193	0	2.58496	2.32193	0.77086	1.63563	1.3023	1	-0.333333	1	0	0	0	1.58496	0	0.770531	0.528321	0.333333	0.957037	-0.194988
VAPA	0	0	0	0	0	1	0.373901	0.333333	0	0.905621	-0.333333	0	0	0	0	0	1	0.373901	0.333333	0	0.686486	-0.333333
WDR5	0	0	0	0	0	1	0.373901	0.333333	0	0.905621	-0.333333	0	0	0	0	0	0	0	0	0	0	0
WDR77	0	1	0	0	1	1	0.518519	0.666667	0.333333	1	-0.333333	0	1	0	0	1	0	1	0.333333	0.333333	1	0
XPO1	1	0	0	0	1	1	0.518519	0.666667	0.333333	1	-0.333333	0	0	0	0	0	0	0	0	0	0	0
YME1L1	0	0	0	0	1	0	0.373901	0.333333	0	0.905621	-0.333333	0	0	0	0	0	0	0	0	0	0	0
YWHAE	0	0	1	0	1	1	0.518519	0.666667	0.333333	1	-0.333333	0	1.58496	0	0	2.32193	0	0.806157	0.773976	0.528321	0.974082	-0.245655
ZCCHC3	0	0	0	0	0	1	0.373901	0.333333	0	0.905621	-0.333333	0	1	1	1.58496	2.32193	2.80735	0.0321206	2.23808	0.666667	0.194057	-1.57142
ZNF609	0	1.58496	1	1	1.58496	1	0.543111	1.19499	0.861654	1	-0.333333	2.80735	3	3.16993	0	0	3.16993	0.142366	1.05664	2.99243	0.573797	1.93578
ZNF622	0	0	0	0	0	1	0.373901	0.333333	0	0.905621	-0.333333	0	0	0	0	0	0	0	0	0	0	0
DDX3X	5.75489	6.55459	6.61471	6.02237	7.21917	6.6865	0.492489	6.64268	6.30806	1	-0.334617	6.94251	7.14975	6.52356	6.39232	7.43463	6.52356	0.82558	6.7835	6.87194	0.980762	0.0884387
EIF3L	1.58496	3	1	0	3.45943	3.16993	0.79555	2.20979	1.86165	1	-0.348131	0	2.58496	1	2	3.90689	2.58496	0.156985	2.83062	1.19499	0.618152	-1.63563
H4C1	1	2.58496	2	2.32193	2	2.32193	0.498719	2.21462	1.86165	1	-0.352965	2.58496	3.16993	2	4.45943	4.08746	3.45943	0.0336937	4.00211	2.58496	0.202796	-1.41715
PRDX2	1.58496	2	1.58496	1.58496	2.32193	2.32193	0.2788	2.07627	1.72331	0.905621	-0.352965	2.32193	1.58496	1	2	2.58496	1.58496	0.429951	2.05664	1.63563	0.734634	-0.421011
TRIP4	1	1	1.58496	0	2.32193	2.32193	0.681186	1.54795	1.19499	1	-0.352965	1	1.58496	0	0	0	0	0.136073	0	0.861654	0.552927	0.861654
DNAJA3	1	2.32193	2	1	2.80735	2.58496	0.634455	2.13077	1.77398	1	-0.356796	0	2.58496	1	1.58496	2.58496	1	0.582035	1.72331	1.19499	0.849443	-0.528321
LDHA	0	4.32193	1	0	3.58496	2.80735	0.844065	2.13077	1.77398	1	-0.356796	0	1.58496	1	0	3	1	0.660476	1.33333	0.861654	0.918699	-0.471679
LIMA1	3.16993	0	0	0	0	4.24793	0.848762	1.41598	1.05664	1	-0.359334	0	0	0	1	0	0	0.373901	0.333333	0	0.686486	-0.333333
AP2M1	1.58496	1	2.58496	0	3.45943	2.80735	0.76795	2.08893	1.72331	1	-0.365621	1.58496	0	0	2.58496	2	2.58496	0.0297723	2.38998	0.528321	0.181156	-1.86165
RPS9	3.70044	4.45943	3.80735	4.08746	4.45943	4.52356	0.249786	4.35682	3.98908	0.905621	-0.367743	4.80735	4.39232	3.70044	4.39232	4.45943	3.58496	0.736422	4.14557	4.30004	0.957037	0.154467
KRT16	3.32193	2.58496	3.45943	3.80735	2.58496	4.08746	0.526209	3.49326	3.12211	1	-0.371153	3.58496	2.80735	3.16993	5.85798	3	4.39232	0.223927	4.41677	3.18741	0.686486	-1.22935
PABPC1	6.39232	6.79442	6.80735	6.74147	7.42626	6.9542	0.198141	7.04064	6.6647	0.905621	-0.375947	7.11894	6.98868	6.55459	6.75489	7.2854	6.58496	0.965954	6.87508	6.8874	1	0.0123208
LARP4B	2.80735	2	3.32193	2	3.16993	4.08746	0.627296	3.0858	2.70976	1	-0.376035	3.16993	3.45943	2	2.32193	3.58496	2.32193	0.83835	2.74294	2.87645	0.982187	0.133513
G3BP2	3.80735	3.16993	4.45943	3.45943	4.24793	4.85798	0.531506	4.18845	3.81224	1	-0.37621	3.90689	3.16993	3.32193	4.16993	4.16993	3.70044	0.116304	4.01343	3.46625	0.518668	-0.547182
YWHAQ	0	2	2	0	2.32193	2.80735	0.747917	1.70976	1.33333	1	-0.376428	0	1.58496	0	0	2.58496	0	0.758103	0.861654	0.528321	0.957037	-0.333333
RPS4X	5.08746	4.32193	4.70044	5	5.35755	4.90689	0.213198	5.08815	4.70328	0.905621	-0.384871	5.64386	5.20945	5.20945	5	4.85798	4.64386	0.0431058	4.83395	5.35425	0.256551	0.520309
CAV1	0	1	1	0	1.58496	1.58496	0.566288	1.05664	0.666667	1	-0.389975	0	1	0	0	1.58496	2.58496	0.268541	1.38998	0.333333	0.686486	-1.05664
EIF4B	0	1	2	0	1.58496	2.58496	0.70204	1.38998	1	1	-0.389975	0	0	0	1	0	0	0.373901	0.333333	0	0.686486	-0.333333
FKBP9	0	1	1	0	1.58496	1.58496	0.566288	1.05664	0.666667	1	-0.389975	0	2	0	0	1.58496	1.58496	0.670428	1.05664	0.666667	0.922847	-0.389975
NCBP2	1	0	1	0	1.58496	1.58496	0.566288	1.05664	0.666667	1	-0.389975	1	2	0	1.58496	1	1.58496	0.557023	1.38998	1	0.831123	-0.389975
RCBTB1	0	1	1	0	1.58496	1.58496	0.566288	1.05664	0.666667	1	-0.389975	0	1	0	0	1	0	1	0.333333	0.333333	1	0
RPS23	2	3.58496	2.80735	3.58496	3.16993	2.80735	0.486886	3.18741	2.79744	1	-0.389975	2.80735	3.16993	2.80735	2.32193	3.32193	3.16993	0.978172	2.93793	2.92821	1	-0.00971545
TBR1	1	0	1	0	1.58496	1.58496	0.566288	1.05664	0.666667	1	-0.389975	1	1	1	1	1.58496	1.58496	0.116117	1.38998	1	0.518668	-0.389975
ZYX	0	1	1	0	1.58496	1.58496	0.566288	1.05664	0.666667	1	-0.389975	0	0	0	0	0	0	0	0	0	0	0
RCN1	0	1.58496	1	0	1	2.80735	0.687907	1.26912	0.861654	1	-0.407464	0	1	0	0	1.58496	1	0.406674	0.861654	0.333333	0.710017	-0.528321
DDX17	5.85798	5.85798	6.12928	6.40939	6.49185	6.16993	0.036607	6.35706	5.94842	0.237278	-0.408641	7.03342	6.10852	5.85798	6.42626	6.32193	6.16993	0.944048	6.30604	6.33331	1	0.0272702
RPS25	2.58496	3.16993	3.70044	3.80735	3.58496	3.32193	0.298332	3.57142	3.15178	0.905621	-0.419639	5.2854	3.58496	3.32193	3.16993	2.58496	2.80735	0.130993	2.85408	4.0641	0.552927	1.21002
CORO1C	2.32193	0	0	0	0	3.58496	0.782168	1.19499	0.773976	1	-0.421011	0	0	0	2	1	0	0.158302	1	0	0.618152	-1
TKT	0	2.32193	0	0	2.58496	1	0.716416	1.19499	0.773976	1	-0.421011	0	0	0	0	0	1	0.373901	0.333333	0	0.686486	-0.333333
RRBP1	1.58496	3.45943	2.80735	1	4.16993	4	0.725636	3.05664	2.61725	1	-0.439392	2.32193	4	3.45943	2.32193	3.58496	3.32193	0.783416	3.07627	3.26045	0.961848	0.18418
DARS1	0	2	1	0	2	2.32193	0.659608	1.44064	1	1	-0.440643	1	2.32193	0	1.58496	2.32193	1	0.532139	1.63563	1.10731	0.814348	-0.528321
FLNC	0	0	1	0	0	2.32193	0.628676	0.773976	0.333333	1	-0.440643	0	2.32193	1	0	3.16993	1.58496	0.695642	1.58496	1.10731	0.936689	-0.477653
MRPL21	2	1	0	1	2.32193	1	0.576798	1.44064	1	1	-0.440643	2.32193	2	0	1	2.58496	1.58496	0.7592	1.72331	1.44064	0.957037	-0.282666
PPP1R12A	3	0	0	0	1	3.32193	0.76915	1.44064	1	1	-0.440643	0	0	0	1	0	0	0.373901	0.333333	0	0.686486	-0.333333
RPL24	2.58496	2.80735	2.58496	3.90689	2.58496	2.80735	0.348517	3.09974	2.65909	0.905621	-0.440643	4.32193	2.80735	2.58496	3.70044	2.32193	2.32193	0.556933	2.78143	3.23808	0.831123	0.45665
SMARCB1	1	2	1	1	2.32193	2	0.443808	1.77398	1.33333	0.989288	-0.440643	3.32193	3.45943	2.32193	2	3.16993	2.32193	0.343382	2.49728	3.03443	0.686486	0.537145
SRPK2	0	0	1	0	0	2.32193	0.628676	0.773976	0.333333	1	-0.440643	0	2	0	0	1	1	1	0.666667	0.666667	1	0
SUPT5H	0	1	0	0	2.32193	0	0.628676	0.773976	0.333333	1	-0.440643	0	1	0	0	0	0	0.373901	0	0.333333	0.686486	0.333333
TOP2A	1	0	0	0	2.32193	0	0.628676	0.773976	0.333333	1	-0.440643	1	1.58496	0	2.80735	3.16993	1.58496	0.0674938	2.52075	0.861654	0.377824	-1.65909
ZCRB1	1	1	1	0	2	2.32193	0.576798	1.44064	1	1	-0.440643	1	1.58496	0	0	2	1.58496	0.685579	1.19499	0.861654	0.929044	-0.333333
ACTN1	0	1	1.58496	0	2.32193	1.58496	0.622248	1.3023	0.861654	1	-0.440643	0	2.80735	0	2	4.39232	1	0.328418	2.46411	0.935785	0.686486	-1.52832
APEH	0	1	1	0	2.32193	1	0.588662	1.10731	0.666667	1	-0.440643	0	0	0	0	0	0	0	0	0	0	0
CMAS	0	1	1	0	1	2.32193	0.588662	1.10731	0.666667	1	-0.440643	1	1.58496	0	1	1	0	0.74963	0.666667	0.861654	0.957037	0.194988
MRPL1	1.58496	1	0	0	2.32193	1.58496	0.622248	1.3023	0.861654	1	-0.440643	0	1.58496	0	0	2.80735	1.58496	0.389004	1.46411	0.528321	0.709334	-0.935785
MRPS22	0	2	2.80735	0	2.32193	3.80735	0.766607	2.04309	1.60245	1	-0.440643	2.80735	4.45943	3.16993	3	4.52356	3.70044	0.714143	3.74133	3.4789	0.950934	-0.26243
MRPS28	1.58496	2	1.58496	1.58496	2.32193	2.58496	0.252362	2.16395	1.72331	0.905621	-0.440643	1.58496	2.80735	3.16993	1.58496	2.58496	2.58496	0.66884	2.25163	2.52075	0.922847	0.269118
MYO6	1	1	0	0	1	2.32193	0.588662	1.10731	0.666667	1	-0.440643	0	0	0	0	0	0	0	0	0	0	0
TOP3B	0	0	2.58496	0	1.58496	2.32193	0.709391	1.3023	0.861654	1	-0.440643	1	2.58496	1	1.58496	1.58496	1	0.818034	1.38998	1.52832	0.978123	0.138346
RPL7A	2.32193	3.32193	1.58496	2.32193	2.80735	3.45943	0.493089	2.8629	2.40961	1	-0.453299	2.58496	3.58496	2	2.58496	2.58496	2.32193	0.656355	2.49728	2.72331	0.918699	0.226024
CAMK2D	0	1	1.58496	0	2	2	0.592265	1.33333	0.861654	1	-0.471679	0	0	0	0	1.58496	1	0.136073	0.861654	0	0.552927	-0.861654
GARS1	1	0	1.58496	1	1	2	0.454678	1.33333	0.861654	1	-0.471679	1	0	0	0	0	0	0.373901	0	0.333333	0.686486	0.333333
KRT84	0	1.58496	1.58496	0	1.58496	3	0.666264	1.52832	1.05664	1	-0.471679	0	0	1.58496	0	1	1.58496	0.659809	0.861654	0.528321	0.918699	-0.333333
MRPL41	0	1.58496	1	0	2	2	0.592265	1.33333	0.861654	1	-0.471679	0	1.58496	1	0	3.16993	1.58496	0.519487	1.58496	0.861654	0.802798	-0.723308
PPP6R3	0	1.58496	1.58496	0	2	2.58496	0.643629	1.52832	1.05664	1	-0.471679	0	2	0	0	1.58496	0	0.878688	0.528321	0.666667	1	0.138346
SARS2	1.58496	0	1	0	2	2	0.592265	1.33333	0.861654	1	-0.471679	0	0	0	0	0	0	0	0	0	0	0
FAM120C	3.16993	1.58496	1.58496	3.45943	2	2.32193	0.524121	2.59379	2.11328	1	-0.480503	3.58496	3.45943	2.32193	3	2.58496	3.32193	0.753272	2.96896	3.12211	0.957037	0.153144
TTC37	1	2.58496	1.58496	0	3.80735	2.80735	0.715357	2.2049	1.72331	1	-0.481595	0	1.58496	0	0	0	1	0.770531	0.333333	0.528321	0.957037	0.194988
KRT5	4.24793	3.45943	4.08746	4.16993	3.90689	5.16993	0.346268	4.41558	3.93161	0.905621	-0.483973	2.80735	3.32193	3.90689	4.9542	3.70044	4.39232	0.105779	4.34898	3.34539	0.518668	-1.00359
MRPS23	2	3.32193	2.58496	2.32193	3.45943	3.58496	0.429969	3.12211	2.63563	0.968185	-0.486477	3.32193	4.08746	3.58496	2.32193	3.90689	3.32193	0.402469	3.18358	3.66478	0.710017	0.481202
MARK2	1	1	1.58496	0	2.32193	2.80735	0.593186	1.70976	1.19499	1	-0.514774	0	0	0	1	0	0	0.373901	0.333333	0	0.686486	-0.333333
iRT	3.16993	4.70044	5	4.24793	5.2854	4.90689	0.461227	4.81341	4.29012	1	-0.523285	4.75489	4.64386	5.67243	5.42626	4.9542	5.04439	0.757533	5.14162	5.02372	0.957037	-0.117895
ALDH1A3	0	1	0	0	1	1.58496	0.406674	0.861654	0.333333	0.924837	-0.528321	0	0	0	0	0	1	0.373901	0.333333	0	0.686486	-0.333333
ANKHD1	1.58496	0	1	1.58496	1	1.58496	0.352098	1.38998	0.861654	0.905621	-0.528321	1.58496	2	2	1.58496	2.58496	2	0.57677	2.05664	1.86165	0.846854	-0.194988
C2orf49	0	0	0	0	1.58496	0	0.373901	0.528321	0	0.905621	-0.528321	0	0	0	0	0	0	0	0	0	0	0
CBX3	0	0	1	0	1.58496	1	0.406674	0.861654	0.333333	0.924837	-0.528321	0	1.58496	0	0	2.32193	1	0.535503	1.10731	0.528321	0.814348	-0.578989
CDSN	0	0	1	1.58496	0	1	0.406674	0.861654	0.333333	0.924837	-0.528321	0	0	0	2.32193	1	1.58496	0.0128809	1.63563	0	0.0831548	-1.63563
DSTN	0	0	0	0	0	1.58496	0.373901	0.528321	0	0.905621	-0.528321	0	0	0	0	0	0	0	0	0	0	0
FBXO22	0	0	0	0	1.58496	0	0.373901	0.528321	0	0.905621	-0.528321	0	0	0	0	0	0	0	0	0	0	0
GCA	0	1	0	0	1.58496	1	0.406674	0.861654	0.333333	0.924837	-0.528321	0	0	0	0	0	0	0	0	0	0	0
GSPT1	0	0	0	0	0	1.58496	0.373901	0.528321	0	0.905621	-0.528321	0	0	0	0	0	0	0	0	0	0	0
H1-10	1	0	0	0	1	1.58496	0.406674	0.861654	0.333333	0.924837	-0.528321	1	2	1.58496	1.58496	0	1	0.289235	0.861654	1.52832	0.686486	0.666667
HBA1	0	0	0	0	0	1.58496	0.373901	0.528321	0	0.905621	-0.528321	0	0	0	1	1	0	0.116117	0.666667	0	0.518668	-0.666667
HDAC1	0	0	1	0	1.58496	1	0.406674	0.861654	0.333333	0.924837	-0.528321	0	1	0	0	1.58496	1	0.406674	0.861654	0.333333	0.710017	-0.528321
HMGA2	0	0	0	0	0	1.58496	0.373901	0.528321	0	0.905621	-0.528321	0	0	0	0	0	0	0	0	0	0	0
HSD17B10	1	0	0	0	1.58496	1	0.406674	0.861654	0.333333	0.924837	-0.528321	1.58496	1.58496	0	1	0	0	0.311343	0.333333	1.05664	0.686486	0.723308
KIF2A	0	1	1	0	1	2.58496	0.555883	1.19499	0.666667	1	-0.528321	0	2	1	0	2	1	1	1	1	1	0
KRR1	0	0	0	0	0	1.58496	0.373901	0.528321	0	0.905621	-0.528321	0	1	0	0	0	0	0.373901	0	0.333333	0.686486	0.333333
LCP1	0	1	0	0	1	1.58496	0.406674	0.861654	0.333333	0.924837	-0.528321	0	0	0	0	0	0	0	0	0	0	0
LUC7L3	0	0	0	0	1.58496	0	0.373901	0.528321	0	0.905621	-0.528321	0	0	0	0	0	0	0	0	0	0	0
MAGOH	0	0	0	0	0	1.58496	0.373901	0.528321	0	0.905621	-0.528321	0	1	0	0	1	0	1	0.333333	0.333333	1	0
MAP1B	0	0	0	0	0	1.58496	0.373901	0.528321	0	0.905621	-0.528321	1	3.32193	0	1.58496	2.58496	2	0.580537	2.05664	1.44064	0.848029	-0.615999
MFGE8	0	0	0	0	0	1.58496	0.373901	0.528321	0	0.905621	-0.528321	0	0	0	0	0	0	0	0	0	0	0
MYO1D	4.16993	0	0	0	1	4.75489	0.805344	1.9183	1.38998	1	-0.528321	0	0	0	0	0	0	0	0	0	0	0
MYO1E	0	1	3	0	3	2.58496	0.702657	1.86165	1.33333	1	-0.528321	0	0	0	0	2.80735	1.58496	0.145964	1.46411	0	0.584221	-1.46411
NFS1	0	0	0	0	1.58496	0	0.373901	0.528321	0	0.905621	-0.528321	0	0	0	0	1.58496	0	0.373901	0.528321	0	0.686486	-0.528321
NUP155	0	1.58496	1	0	2.58496	1.58496	0.582035	1.38998	0.861654	1	-0.528321	2	2.58496	1.58496	0	2.80735	1.58496	0.530012	1.46411	2.05664	0.812787	0.592536
NUP93	0	0	0	0	1.58496	0	0.373901	0.528321	0	0.905621	-0.528321	0	1	1	0	1.58496	0	0.835577	0.528321	0.666667	0.980762	0.138346
PFKL	0	0	1	0	1	1.58496	0.406674	0.861654	0.333333	0.924837	-0.528321	0	1	0	0	1	0	1	0.333333	0.333333	1	0
PIP5K1A	0	1	1	0	1.58496	2	0.489255	1.19499	0.666667	1	-0.528321	0	1	1	0	1	0	0.518519	0.333333	0.666667	0.802076	0.333333
PLOD3	0	1	0	0	1.58496	1	0.406674	0.861654	0.333333	0.924837	-0.528321	0	1	0	0	0	0	0.373901	0	0.333333	0.686486	0.333333
PSMC1	0	0	1	0	1	1.58496	0.406674	0.861654	0.333333	0.924837	-0.528321	0	1	0	0	0	0	0.373901	0	0.333333	0.686486	0.333333
RBM15	0	0	0	0	0	1.58496	0.373901	0.528321	0	0.905621	-0.528321	0	0	0	0	0	0	0	0	0	0	0
RFC2	0	1	0	0	1	1.58496	0.406674	0.861654	0.333333	0.924837	-0.528321	0	0	0	0	1	0	0.373901	0.333333	0	0.686486	-0.333333
SF3B4	1	0	1	0	2	1.58496	0.489255	1.19499	0.666667	1	-0.528321	0	1.58496	1.58496	0	1.58496	1	0.795052	0.861654	1.05664	0.966498	0.194988
TSR1	1.58496	0	1	0	2.58496	1.58496	0.582035	1.38998	0.861654	1	-0.528321	1.58496	2.58496	0	1	1.58496	1.58496	1	1.38998	1.38998	1	0
USP9X	0	1	0	0	1.58496	1	0.406674	0.861654	0.333333	0.924837	-0.528321	1.58496	2.58496	1	0	2.58496	4	0.726973	2.19499	1.72331	0.957037	-0.471679
VMP1	0	0	0	0	1.58496	0	0.373901	0.528321	0	0.905621	-0.528321	0	0	0	0	0	0	0	0	0	0	0
WWP2	0	0	0	0	1.58496	0	0.373901	0.528321	0	0.905621	-0.528321	0	0	0	0	0	0	0	0	0	0	0
YWHAH	0	0	1	0	1	1.58496	0.406674	0.861654	0.333333	0.924837	-0.528321	0	1.58496	0	0	1.58496	0	1	0.528321	0.528321	1	0
ZFP91	0	0	1	0	1.58496	1	0.406674	0.861654	0.333333	0.924837	-0.528321	0	0	0	0	0	0	0	0	0	0	0
EIF4A3	1.58496	1.58496	2	1	2.80735	3	0.449517	2.26912	1.72331	0.995403	-0.54581	1.58496	2.80735	2	2.32193	2.58496	1.58496	0.946805	2.16395	2.13077	1	-0.0331786
IGKV2D-29	2.32193	3.16993	3.58496	3	3.90689	3.80735	0.309812	3.57142	3.02561	0.905621	-0.54581	4.52356	3.58496	3.16993	4.70044	4.16993	3.45943	0.550393	4.10993	3.75948	0.826473	-0.350449
RCN2	0	2	0	0	0	3.70044	0.706706	1.23348	0.666667	1	-0.566813	0	2.58496	0	0	3	0	0.921575	1	0.861654	1	-0.138346
EIF4E	1	1.58496	3.16993	1	3	3.45943	0.598549	2.48648	1.9183	1	-0.568181	1	2.32193	0	1.58496	3.58496	2.32193	0.193613	2.49728	1.10731	0.686486	-1.38998
CSNK1E	1.58496	0	0	0	1	2.32193	0.535503	1.10731	0.528321	1	-0.578989	1	0	0	1.58496	0	0	0.770531	0.528321	0.333333	0.957037	-0.194988
RBM17	0	2.58496	0	1	2.32193	1	0.581894	1.44064	0.861654	1	-0.578989	1	1.58496	2	2	1.58496	0	0.647268	1.19499	1.52832	0.918684	0.333333
EEF1B2	0	2	0	0	1	2.80735	0.599514	1.26912	0.666667	1	-0.602452	0	1	0	0	2.80735	0	0.57694	0.935785	0.333333	0.846854	-0.602452
EMD	1	0	1.58496	0	1.58496	2.80735	0.554518	1.46411	0.861654	1	-0.602452	1	2.32193	0	0	3	1.58496	0.720617	1.52832	1.10731	0.951984	-0.421011
GNAI2	0	1	1	0	1	2.80735	0.534087	1.26912	0.666667	1	-0.602452	0	0	0	0	1	0	0.373901	0.333333	0	0.686486	-0.333333
LDHB	0	3	0	0	2.58496	2.32193	0.649022	1.63563	1	1	-0.63563	0	1.58496	1	0	2.32193	0	0.927221	0.773976	0.861654	1	0.0876781
SRBD1	2	0	1	1	1.58496	2.32193	0.41064	1.63563	1	0.929893	-0.63563	2.32193	2	2	1.58496	2.58496	0	0.398779	1.38998	2.10731	0.710017	0.717334
ARF3	0	0	1.58496	0	2	1.58496	0.454922	1.19499	0.528321	1	-0.666667	0	1	0	0	2.32193	1.58496	0.272322	1.3023	0.333333	0.686486	-0.968964
ARID1B	2	3.32193	0	1	3	3.32193	0.610486	2.44064	1.77398	1	-0.666667	2.58496	4.45943	3.45943	2	3.45943	4	0.688147	3.15314	3.50128	0.929724	0.348131
ASCC1	0	0	0	0	1	1	0.116117	0.666667	0	0.614242	-0.666667	0	0	0	0	0	0	0	0	0	0	0
BASP1	0	0	0	0	0	2	0.373901	0.666667	0	0.905621	-0.666667	0	0	0	0	1	0	0.373901	0.333333	0	0.686486	-0.333333
CAPZA2	0	0	0	0	0	2	0.373901	0.666667	0	0.905621	-0.666667	0	0	0	0	1.58496	0	0.373901	0.528321	0	0.686486	-0.528321
COL17A1	0	0	0	0	0	2	0.373901	0.666667	0	0.905621	-0.666667	0	0	0	0	0	0	0	0	0	0	0
DDX18	0	0	0	0	0	2	0.373901	0.666667	0	0.905621	-0.666667	0	0	0	0	1	0	0.373901	0.333333	0	0.686486	-0.333333
DSC1	0	0	0	1	0	1	0.116117	0.666667	0	0.614242	-0.666667	0	1	0	1.58496	1	2	0.0538481	1.52832	0.333333	0.313056	-1.19499
ERI1	0	0	0	0	1	1	0.116117	0.666667	0	0.614242	-0.666667	0	1	0	0	1	1	0.518519	0.666667	0.333333	0.802076	-0.333333
GFPT1	0	1.58496	1.58496	0	2.58496	2.58496	0.545559	1.72331	1.05664	1	-0.666667	0	1.58496	0	0	1	0	0.770531	0.333333	0.528321	0.957037	0.194988
ITGA6	1.58496	0	0	0	1	2.58496	0.508571	1.19499	0.528321	1	-0.666667	0	0	0	0	0	0	0	0	0	0	0
LMNA	0	0	0	0	1	1	0.116117	0.666667	0	0.614242	-0.666667	0	1.58496	0	0	3.16993	0	0.677869	1.05664	0.528321	0.922847	-0.528321
RBM7	0	0	0	0	1	1	0.116117	0.666667	0	0.614242	-0.666667	0	1	0	0	2	1	0.373901	1	0.333333	0.686486	-0.666667
RSBN1	0	0	0	0	1	1	0.116117	0.666667	0	0.614242	-0.666667	0	0	0	0	0	0	0	0	0	0	0
RUVBL1	1.58496	1	0	0	3	1.58496	0.534581	1.52832	0.861654	1	-0.666667	1	1	0	1	1	0	1	0.666667	0.666667	1	0
SLC25A1	0	0	0	0	1	1	0.116117	0.666667	0	0.614242	-0.666667	2.32193	2	0	2	1.58496	2	0.599515	1.86165	1.44064	0.867833	-0.421011
SRSF6	0	0	1.58496	0	2	1.58496	0.454922	1.19499	0.528321	1	-0.666667	0	1	1.58496	0	1.58496	1.58496	0.795052	1.05664	0.861654	0.966498	-0.194988
TCF12	0	0	0	0	1	1	0.116117	0.666667	0	0.614242	-0.666667	0	0	0	0	0	0	0	0	0	0	0
TOE1	0	0	0	0	1	1	0.116117	0.666667	0	0.614242	-0.666667	0	1.58496	1	0	1	0	0.406674	0.333333	0.861654	0.710017	0.528321
WBP4	0	0	0	0	1	1	0.116117	0.666667	0	0.614242	-0.666667	0	0	1	0	0	0	0.373901	0	0.333333	0.686486	0.333333
WDR1	0	0	0	0	0	2	0.373901	0.666667	0	0.905621	-0.666667	0	0	0	0	1	0	0.373901	0.333333	0	0.686486	-0.333333
ZFP36L2	0	0	0	0	1	1	0.116117	0.666667	0	0.614242	-0.666667	0	0	0	0	0	0	0	0	0	0	0
ZMIZ1	0	0	0	0	1	1	0.116117	0.666667	0	0.614242	-0.666667	0	1	0	0	1	1	0.518519	0.666667	0.333333	0.802076	-0.333333
HDAC2	0	1	0	0	1.58496	1.58496	0.311343	1.05664	0.333333	0.905621	-0.723308	0	1	0	0	1.58496	1	0.406674	0.861654	0.333333	0.710017	-0.528321
FAM83H	4.80735	0	0	0	1.58496	5.49185	0.757428	2.35894	1.60245	1	-0.756487	0	1	0	0	0	0	0.373901	0	0.333333	0.686486	0.333333
GMDS	0	1	0	0	1	2.32193	0.360688	1.10731	0.333333	0.905621	-0.773976	0	0	0	0	0	0	0	0	0	0	0
HPRT1	0	1	0	0	1	2.32193	0.360688	1.10731	0.333333	0.905621	-0.773976	0	0	0	0	2	0	0.373901	0.666667	0	0.686486	-0.666667
IFI16	0	0	1	0	0	3.32193	0.539953	1.10731	0.333333	1	-0.773976	2.32193	4.08746	1.58496	3	4.08746	3.45943	0.35099	3.51563	2.66478	0.686486	-0.850847
MYO1C	3	0	0	0	1	4.32193	0.662523	1.77398	1	1	-0.773976	0	0	0	0	0	0	0	0	0	0	0
EIF3H	1	2	0	1	1.58496	2.80735	0.367363	1.79744	1	0.905621	-0.797439	0	1.58496	1	1	3.90689	1.58496	0.263163	2.16395	0.861654	0.686486	-1.3023
CSNK1D	1.58496	0	0	1	1	2	0.266997	1.33333	0.528321	0.905621	-0.805012	1.58496	0	0	1.58496	0	0	1	0.528321	0.528321	1	0
MYL9	2.32193	0	0	0	1.58496	3.16993	0.535728	1.58496	0.773976	1	-0.810986	0	0	0	1	1.58496	0	0.136073	0.861654	0	0.552927	-0.861654
ASCC3	0	1.58496	1	0	2.32193	2.80735	0.436547	1.70976	0.861654	0.978869	-0.848107	1	2	0	0	1	0	0.373901	0.333333	1	0.686486	0.666667
DBN1	0	0	0	0	0	2.58496	0.373901	0.861654	0	0.905621	-0.861654	0	0	0	0	0	0	0	0	0	0	0
EXOSC3	0	0	0	0	1	1.58496	0.136073	0.861654	0	0.691597	-0.861654	0	0	0	0	0	0	0	0	0	0	0
GNAS	0	0	0	0	1	1.58496	0.136073	0.861654	0	0.691597	-0.861654	0	0	0	0	0	0	0	0	0	0	0
MARK3	0	0	0	0	1	1.58496	0.136073	0.861654	0	0.691597	-0.861654	0	1	0	0	0	0	0.373901	0	0.333333	0.686486	0.333333
MYO1B	1	0	0	0	1	2.58496	0.354246	1.19499	0.333333	0.905621	-0.861654	0	0	0	0	0	0	0	0	0	0	0
RPA2	0	1	0	0	1	2.58496	0.354246	1.19499	0.333333	0.905621	-0.861654	0	0	0	0	1.58496	0	0.373901	0.528321	0	0.686486	-0.528321
SMNDC1	0	0	0	0	1	1.58496	0.136073	0.861654	0	0.691597	-0.861654	0	1	0	1	1.58496	0	0.406674	0.861654	0.333333	0.710017	-0.528321
TJP1	0	1.58496	0	0	2.58496	1.58496	0.401762	1.38998	0.528321	0.924837	-0.861654	0	1	0	0	1.58496	0	0.770531	0.528321	0.333333	0.957037	-0.194988
PAN3	1	0	2	0	2.32193	3.32193	0.482927	1.88129	1	1	-0.881285	0	0	1.58496	0	0	1	0.770531	0.333333	0.528321	0.957037	0.194988
RUVBL2	0	2.32193	0	0	3	2	0.489163	1.66667	0.773976	1	-0.892691	0	2	1	0	1	1.58496	0.860779	0.861654	1	0.996351	0.138346
HSP90B1	0	3.32193	2.58496	1	4.32193	3.32193	0.552342	2.88129	1.96896	1	-0.912322	1.58496	1.58496	1	0	3	1	0.953005	1.33333	1.38998	1	0.0566417
CALU	0	2.80735	0	0	2	3.58496	0.543714	1.86165	0.935785	1	-0.925869	0	3.32193	0	0	3.16993	0	0.975178	1.05664	1.10731	1	0.0506677
KCTD5	0	0	0	0	2.80735	0	0.373901	0.935785	0	0.905621	-0.935785	1.58496	1.58496	1.58496	0	1.58496	1	0.193066	0.861654	1.58496	0.686486	0.723308
KRT77	2	1.58496	2.32193	3.32193	2.32193	3.16993	0.0620612	2.93793	1.96896	0.394286	-0.968964	3.70044	1.58496	2.80735	4.80735	2.58496	3	0.45036	3.46411	2.69759	0.758974	-0.76652
SRSF1	0	0	2	0	2.32193	2.58496	0.411503	1.63563	0.666667	0.930532	-0.968964	1	0	0	0	0	2.58496	0.598026	0.861654	0.333333	0.866462	-0.528321
MEMO1	0	0	0	0	2	1	0.158302	1	0	0.792007	-1	0	1	0	0	2	0	0.677869	0.666667	0.333333	0.922847	-0.333333
NAGK	0	1	0	0	2	2	0.250815	1.33333	0.333333	0.905621	-1	0	0	0	1.58496	0	0	0.373901	0.528321	0	0.686486	-0.528321
PUF60	0	1	0	0	2	2	0.250815	1.33333	0.333333	0.905621	-1	0	0	0	0	1	0	0.373901	0.333333	0	0.686486	-0.333333
EIF4G2	0	0	0	0	1.58496	1.58496	0.116117	1.05664	0	0.614242	-1.05664	0	0	0	0	2	1	0.158302	1	0	0.618152	-1
NUDT21	0	1.58496	0	0	3.32193	1.58496	0.369163	1.63563	0.528321	0.905621	-1.10731	0	0	1	0	2	2.32193	0.238108	1.44064	0.333333	0.686486	-1.10731
PDE12	0	0	1	0	2.32193	2	0.238108	1.44064	0.333333	0.905621	-1.10731	0	1	0	0	1.58496	1	0.406674	0.861654	0.333333	0.710017	-0.528321
SMARCD3	0	1	0	0	2.32193	2	0.238108	1.44064	0.333333	0.905621	-1.10731	0	3.16993	2	0	2.58496	2.58496	1	1.72331	1.72331	1	0
VIM	0	1	1	1	2.32193	2	0.0998744	1.77398	0.666667	0.614242	-1.10731	1.58496	5.49185	2.32193	3.70044	4.52356	2	0.85484	3.408	3.13291	0.995871	-0.275086
GNAI3	1	0	0	0	1.58496	2.80735	0.26741	1.46411	0.333333	0.905621	-1.13077	0	0	0	1	0	0	0.373901	0.333333	0	0.686486	-0.333333
BUB3	0	0	0	0	1.58496	2	0.12142	1.19499	0	0.637357	-1.19499	0	1	1	0	2.58496	1	0.555883	1.19499	0.666667	0.83097	-0.528321
EIF5B	1	0	0	1	2	1.58496	0.0538481	1.52832	0.333333	0.34347	-1.19499	1.58496	0	0	2	2.32193	0	0.367166	1.44064	0.528321	0.686486	-0.912322
PSMC5	0	1	0	0	2	2.58496	0.232768	1.52832	0.333333	0.905621	-1.19499	0	1	0	0	1.58496	0	0.770531	0.528321	0.333333	0.957037	-0.194988
TPM3	0	0	0	0	1	2.80735	0.197267	1.26912	0	0.905621	-1.26912	0	1.58496	0	0	1.58496	0	1	0.528321	0.528321	1	0
TPM4	0	0	0	0	1	3	0.205106	1.33333	0	0.905621	-1.33333	0	2	0	0	1.58496	0	0.878688	0.528321	0.666667	1	0.138346
FBL	0	1	0	1.58496	2	1.58496	0.018281	1.72331	0.333333	0.119461	-1.38998	0	0	0	1	1.58496	0	0.136073	0.861654	0	0.552927	-0.861654
TPM2	0	0	0	0	1	3.16993	0.211566	1.38998	0	0.905621	-1.38998	0	1.58496	0	0	1	0	0.770531	0.333333	0.528321	0.957037	0.194988
TPM1	0	0	0	0	1	3.32193	0.217001	1.44064	0	0.905621	-1.44064	0	1.58496	0	0	1	0	0.770531	0.333333	0.528321	0.957037	0.194988

## Sheet: Supplementary Table S2
Supplementary Table 2. Processed data from LC-MS/MS of anti-FLAG or anti-IgG (isotype control) immunoprecipitation complexes in KU1919 and T24 cells expressing NPEPPS-FLAG
Untargeted T24							shCOO3 hypo 4h						shN39 Hypo 4h						shCOO3 iso 4h						shN39 iso 4h						shCOO3 Hyper 4h						shN39 hyper 4h						shCOO3 hypo 24h						shN39 24h
N.	compound	CmpdID	Pathway	parent	medRt	Polarity	T24_shC003_4h_hypo_NT	T24_shC003_4h_hypo_NT	T24_shC003_4h_hypo_NT	T24_shC003_4h_hypo_cis	T24_shC003_4h_hypo_cis	T24_shC003_4h_hypo_cis	T24_shN39_4h_hypo_NT	T24_shN39_4h_hypo_NT	T24_shN39_4h_hypo_NT	T24_shN39_4h_hypo_cis	T24_shN39_4h_hypo_cis	T24_shN39_4h_hypo_cis	T24_shC003_4h_iso_NT	T24_shC003_4h_iso_NT	T24_shC003_4h_iso_NT	T24_shC003_4h_iso_cis	T24_shC003_4h_iso_cis	T24_shC003_4h_iso_cis	T24_shN39_4h_iso_NT	T24_shN39_4h_iso_NT	T24_shN39_4h_iso_NT	T24_shN39_4h_iso_cis	T24_shN39_4h_iso_cis	T24_shN39_4h_iso_cis	T24_shC003_4h_hyper_NT	T24_shC003_4h_hyper_NT	T24_shC003_4h_hyper_NT	T24_shC003_4h_hyper_cis	T24_shC003_4h_hyper_cis	T24_shC003_4h_hyper_cis	T24_shN39_4h_hyper_NT	T24_shN39_4h_hyper_NT	T24_shN39_4h_hyper_NT	T24_shN39_4h_hyper_cis	T24_shN39_4h_hyper_cis	T24_shN39_4h_hyper_cis	T24_shC003_24h_hypo_NT	T24_shC003_24h_hypo_NT	T24_shC003_24h_hypo_NT	T24_shC003_24h_hypo_cis	T24_shC003_24h_hypo_cis	T24_shC003_24h_hypo_cis	T24_shN39_24h_hypo_NT
1	L-alanine	C00041	Amino acids	90.0548	0.61572	+	829004	886949	851668	550927	865578	872661	755514	423583	538220	421749	478499	531451	5912906	4835092	3302525	3924621	4339588	3997449	3238356	2537190	2513377	2907649	2774064	2869019	10641950	13542470	11196420	13019810	11173510	14002540	5726322	6736738	5929506	4748812	4843058	5669962	474651	512944	475814	476556	358760	486442	383863
2	L-arginine	C00062	Amino acids	175.119	0.60155	+	1685706	1595749	1705298	1606533	2047910	2171474	2550222	1853544	1881063	1754982	1952989	2115506	1789820	1425248	1620862	1652539	1750788	1754040	1507243	1436353	1261077	1590448	1224854	1933626	2233003	3360223	2826887	2236796	2707000	2446067	1937276	1876481	1987053	1838637	1147106	1615085	1411639	1436731	1955860	1609337	1449780	1790792	960804
3	L-asparagine	C00152	Amino acids	133.06	0.612392	+	657031	652772	656943	568938	795128	738931	453491	281724	401797	346833	366409	499366	816499	572767	514193	406190	617036	616721	372330	203908	280401	158323	263860	356701	916112	1128627	1015006	952368	939903	960564	343711	347149	313752	318228	259234	360536	636513	571366	700744	480681	440548	774586	184983
4	L-aspartate	C00049	Amino acids	134.045	0.622059	+	1634746	1498238	1435605	883676	1577702	1316249	600030	402519	656948	450239	414010	571266	5961284	4253024	4225568	3712350	4036484	4905256	2302010	1781324	1833000	2063424	2299542	2494397	3082655	4404686	4410048	3608222	3747983	3729013	1129394	1517624	1124834	1085471	1079376	1174163	1159712	1086376	1008971	1102298	846558	1161786	373898
5	L-cysteine	C00097	Amino acids	122.027	0.63391	+	195651	194330	193925	123464	140770	195960	227849	155864	208636	151787	190604	143850	348679	378328	444826	409121	492364	429317	445300	583277	440653	791341	434740	521859	533311	782458	670545	711863	593278	565204	511581	405004	608106	473595	366660	397168	131591	152864	149021	171490	137546	108545	216918
6	L-glutamate	C00025	Amino acids	148.06	0.623101	+	12518800	11802530	10511170	11025080	16615880	12296180	3405680	3602749	5074814	2838135	3740404	3698354	58202320	31944720	38018410	39382160	41160810	41556400	24117570	23610410	18544330	23376000	19245360	22694100	40181710	54847670	46278320	48689550	41487560	39760010	18159570	26390780	20224670	19718140	17112960	16862250	12168850	13880100	10859950	11024770	7485188	14243020	6027608
7	L-glutamine	C00064	Amino acids	147.076	0.624194	+	1225771	1237370	1955434	906198	1533263	1832081	3432803	1514749	1598735	1380878	1828989	2010552	8399168	6935006	6155918	6482584	6464306	5824232	5750332	5050758	4232728	5651308	5353306	6553846	34477590	44804080	39387870	39585070	32629260	41001750	16941140	18766110	14843790	14695310	13175500	16267200	749465	1143195	1635833	1747149	1131518	1678722	1664522
8	L-histidine	C00135	Amino acids	156.077	0.57843	+	347643	299746	362764	378695	437782	504666	759307	361201	373325	404211	388142	511658	689139	594129	711096	831502	854312	846335	619496	813281	645773	835941	724085	775027	3403346	3747606	3385752	3341891	3472548	3657768	1659058	2164193	1562256	1624608	1338518	1839564	238126	358236	371904	407740	339585	431836	396503
9	L-leucine	C00123	Amino acids	132.102	0.656784	+	10644650	10238500	14037330	11682260	12431020	15667730	24716260	14812320	9786604	12474320	13912880	17683840	36648720	32704130	29471220	24439850	37506230	37850790	37323360	34457120	32360970	48019270	34197190	45431710	147703600	188511500	144900900	155531500	140571300	172706600	101862000	104637500	106538500	92175420	77213380	78104650	7403918	11541840	14948650	14683930	14198640	14447320	13094040
10	L-lysine	C00047	Amino acids	147.113	0.570271	+	1588348	1585224	1596311	1324933	1938230	2270506	2694859	1940493	1673248	1668178	1534231	1927479	1858528	1744011	1917648	2119136	2707989	2382761	2504469	2497649	2489210	2596583	2290404	2384817	4366270	4591788	4692738	3757651	4290812	4760920	3058232	3551798	3451622	2708975	2165134	3351614	1390134	1502198	1781600	2123933	1605036	1690320	1534847
11	L-methionine	C00073	Amino acids	150.058	0.642982	+	896134	815230	1042918	909884	1077034	1277006	1746250	1061797	798119	1054475	1067838	1331790	3278576	2573089	2463054	2096023	3211146	3268265	2833587	2913739	2656952	3552611	2716425	3897692	14350900	18095080	13984790	14886020	11047780	17235770	9327544	9985607	10061610	6857158	6936798	7462522	551407	824684	1141756	1183144	1096656	1146707	1056816
12	L-phenylalanine	C00079	Amino acids	166.086	0.827252	+	2356949	2238026	3152269	2211175	2745210	3802109	5182350	2800258	2160267	2315420	2837058	3426614	7774758	6561810	6634222	7010422	7908678	7937952	6430400	5133224	6827904	7672838	6563096	7693102	27212270	38755130	27901480	36799600	28055780	31549360	27597350	21460610	26927240	17945160	15127080	21980320	1795916	2344889	3192785	2433409	2655907	3434265	2455108
13	L-proline	C00148	Amino acids	116.07	0.639525	+	18329110	15955730	22091040	19681990	23507180	20333160	10584000	9098461	9668203	8618889	10108840	11758000	156068600	128965200	127236600	118370600	122651600	163534500	86050620	91877180	89691530	92030310	76807660	100836500	255264600	284283300	249380600	285670100	216734600	273632500	123627000	136379600	112424900	89202040	91501630	90526980	14083210	16775740	16436340	17981210	13981300	19470900	13542160
14	L-serine	C00065	Amino acids	106.05	0.620594	+	185302	192393	206628	99810.5	198283	230328	237219	131708	192684	139467	148435	158486	604137	402828	329443	398168	411513	396402	291353	238663	247563	286951	273828	299834	1784499	2471831	2134286	2203148	1703791	2176620	719107	841608	742554	699586	563492	818694	140867	181212	157436	134449	114368	152050	99331.7
15	L-threonine	C00188	Amino acids	120.065	0.624402	+	409780	420867	458955	297970	405160	443026	824241	356530	480814	330531	492338	535313	2268707	1931303	1870864	2452767	1728816	2208062	1749053	1838823	1332780	2057816	1509804	1931690	11954140	15148470	13386720	14878970	12472420	12547090	6077966	6723070	6857066	6539532	5394928	6342402	241960	300554	437964	445806	293832	417476	475192
16	L-tryptophan	C00078	Amino acids	205.097	1.67466	+	1666982	1615012	1912096	1789045	1910188	2288276	3933371	2175471	1647900	2633206	2487496	3120809	7988656	9155309	6597774	8251020	8055582	8594096	14795430	11944780	15133250	13994200	10884660	14082620	67000510	62608950	59477870	63954390	64133550	74512310	68574990	50877230	66590380	56942400	39048130	48658620	1378204	1314335	2740717	3088978	2710490	3480109	6903812
17	L-tyrosine	C00082	Amino acids	182.081	0.65593	+	1960743	1877901	2543511	2040458	2815941	3245803	4217832	2435926	2031138	2361347	2485880	3070530	6774902	5442546	5427152	4508818	6362856	6756606	5759320	4952680	4892588	6215580	5060868	7001212	24234460	30383560	24495900	24981700	19410140	28583070	19433060	17273930	16939240	12069620	12716180	14214970	1377902	2137710	2776556	2695215	2449584	2664812	2264285
18	L-valine	C00183	Amino acids	118.086	0.64085	+	7112374	6648548	8994591	7427482	8597014	8341330	11635140	7724482	5542560	6735760	8700605	9650788	20581010	18931370	17155790	15707510	20191940	21896440	20846900	20323820	18852630	25715100	18656780	25449290	64242130	75408810	60559140	66439960	50487860	70553570	47167830	48769420	49395810	34037600	34688500	35516090	4680900	7908658	9835991	9016120	8028548	9333320	8829103
19	L-cystine	C00491	Amino acids	241.029	0.630516	+	11433	18882.2	49768.6	27840	46664.4	51863.4	79678.4	25255.4	39250.9	24549.1	36049.9	33781.8	406160	488170	495549	504855	515258	509224	39954.4	48647.8	56625.1	40486.2	62355.1	29287.3	352687	303844	341200	223726	211531	222071	30660.8	28577.3	19287.6	43382.5	26889.3	26715.3	7171.55	34823.5	49954	51003	20467.4	25191.6	16012.5
20	ATP	C00002	Nucleotides	505.988	3.79216	-	3363582	3153595	2882961	3192118	3481751	3274893	2044699	1731101	1285725	1853686	2760322	2436582	4695469	5663306	3577057	5191872	3096889	3006609	2201101	2897077	2511308	3318135	4073315	7200844	2632056	3672700	2115946	3793856	2291366	2032053	1843564	4786186	7905780	1610852	3751685	1887820	3161768	4790736	4369026	6845382	4905100	6830636	7611984
21	AMP	C00020	Nucleotides	348.07	0.641273	+	352657	319352	336645	183314	347909	318435	2284153	2423780	1932223	2271951	955316	2022774	416682	302454	495448	90466.8	211222	567597	491078	497134	601249	685908	568118	570472	116627	14796.5	135382	259784	68357.6	183329	225272	186791	56504.3	282879	315822	598970	382661	257263	244673	365815	395892	439326	1730526
22	dAMP	C00360	Nucleotides	332.077	0.641818	+	31322.7	41214.6	48472.4	54633.1	50415.7	33956.9	0	5150.32	2252.7	6869.85	24278.1	5287.53	380885	247802	366050	242241	345336	344881	205276	209694	234914	179168	217441	291269	325135	399754	270743	264205	211513	354790	188428	164727	168388	200597	169548	139064	38516.4	30549.5	31422.5	37950.7	32576.5	41822.1	0
23	GTP	C00044	Nucleotides	521.983	3.80807	-	170533	148484	159137	191153	192092	182114	92777.9	91434.2	67398.5	104412	180335	152870	170287	214394	148384	225818	131160	137256	96674.7	148358	112061	153526	180038	341778	132422	208996	105959	188912	116554	107083	101148	229149	517699	88285.9	234792	132691	174417	209476	217320	376093	313085	435223	569426
24	GDP	C00035	Nucleotides	442.017	0.717244	-	3912.25	2986.2	5132.56	4156.01	2547.96	4394.88	14700.7	17439.6	4069.33	10554.6	10424.5	25573.5	7807.24	7113	8203.19	9736.81	14679.2	18747.8	20856.1	24424.4	39961.8	37421.1	29929.6	49405.2	21558.1	8189.67	19311.8	17539.1	12290.4	15722.8	41063.5	31983.7	40169	22932	54302.1	55448.8	4853.91	4806.23	2814.23	9540.97	22655.2	9476.16	86429.3
25	GMP	C00144	Nucleotides	364.065	0.672784	+	31366.5	21343.7	10188.3	6104.99	27745.2	15866.3	255095	260889	154063	283034	145060	279159	27699.2	7431.24	8149.79	4038.74	2517.39	36289.4	61803.7	34889.8	48164.1	68066	37603.1	30218.2	2472.36	2806.92	5264.91	9170.81	3231.52	16807.8	7954.01	6094.99	2592.27	5698.7	13240	44827	29682.1	17296.3	12986.1	20167.4	43190.7	30865.2	134003
26	Guanine	C00242	Nucleotides	152.055	0.642032	+	30908.8	31348.4	41254.1	18571.3	36427.4	54043.7	55129.9	43372	30740.2	16364.4	32203	33758.8	89201.5	104647	86183.3	127426	120130	132456	113796	114443	71496.8	168238	114870	136300	526910	641707	478920	518915	469114	638077	319733	427452	396714	283348	288373	279626	18395	43668.3	44925.2	39925.4	29964.9	25248.7	46159.4
27	CDP	C00112	Nucleotides	404.026	0.709484	+	46362.2	47359.4	48075.8	49544.4	30664.6	45066.8	75752.1	60151.4	52832.4	94495	61204.3	118249	21172.5	21223.8	67549.6	33339.5	26428.4	80847.9	56743.6	60433.6	55522.7	49722.2	82470.3	94278.9	16259.3	14726.9	25440	27688.8	18117.2	24221.7	9145.57	29906.1	25487.5	22388.7	28258.4	36559.2	33662.5	50791.8	37567.8	61301.1	39885.8	65908.2	76296.6
28	CMP	C00055	Nucleotides	322.045	0.580001	-	17926.8	14824	12189.3	12875.5	9689.66	6565.27	32739.1	73634.7	69428.9	89897.9	24583.3	102893	9611.84	7373.26	11333.4	10611.8	19506.3	25676.2	28471.3	17282.8	44051.3	27127.5	24195.4	15762.7	36787	30256.3	35055.7	33243.1	41041.4	34441.4	39788.2	22418	16835.5	26202.4	34675.5	59253.1	21344.5	8758.03	11750.6	11338.5	19627.9	16275.2	21098.3
29	dCMP	C00239	Nucleotides	306.054	0.745925	-	0	0	0	266.304	0	352.22	3339.05	0	1508.03	0	1372.5	964.279	0	3075.96	4954.64	5497.39	2517.52	3724.62	8218.95	8806.34	7624.08	8435.8	9551.28	4335.48	20778.9	18469.6	17564	29120.3	22379.8	15184.6	19452.9	41722	26753.6	17327.2	23588.9	17159.8	0	0	490.805	566.167	414.317	440.445	1978.55
30	Cytidine	C00475	Nucleotides	242.08	0.6232	-	411022	442135	452268	218310	411990	399409	114242	129504	158361	101567	108970	168560	2028924	920554	1877722	1349385	1915809	2231603	1369491	1038320	1096847	865436	881770	1011613	1640228	1531628	1887321	1192368	1327817	1358518	783835	1072062	499106	1065004	697144	962388	379964	265181	177443	166239	216285	175505	32410.8
31	Cytosine	C00380	Nucleotides	112.05	0.631776	+	144751	125304	170641	110006	184977	128734	34441.4	43470.3	48907.2	24520.4	47697	46232.1	183932	112547	91238.1	95230.9	97460.6	109321	16317.5	59889.3	74314.1	93342.3	56932.3	97345.6	84342.7	31806.4	45657.8	65866.2	41147.6	39550.7	4151.66	21372.2	17870.8	28557	13508	30525	145248	132123	125176	120620	121068	110308	35620.8
32	dTMP	C00364	Nucleotides	321.052	0.629547	-	218176	166719	141160	196653	276089	124769	82228.8	30424.8	64945	102705	67945.6	38306.2	175394	151614	110666	164020	99093.2	93527.5	64047.2	48657.5	41049.2	26685.6	97700.7	102238	7335.48	22923.7	6826.27	26714.8	2068.31	2139.78	1507.12	25102.3	6688.09	6294	0	16268.3	107805	223582	187116	207968	173506	204756	88734.4
33	Thymidine	C00214	Nucleotides	241.082	0.651698	-	1026.66	579.409	6048.99	1313.68	2838.85	4400.71	12228.6	783.353	2569.02	2436.59	5578.78	6957.43	21017.5	11600.3	23606.2	11353.9	28084.6	24089.7	14242.5	14154.7	6591	10551.1	17345.9	10637.7	62773.2	114542	70904.5	66880.1	78426.3	76659.4	7159.65	16159.3	0	17492.1	12382.7	24571.8	0	6633.44	5352.37	6202.46	5862.22	2771.09	4935.47
34	Thymine	C00178	Nucleotides	125.034	0.605301	-	103263	106359	136536	100291	111975	138089	135317	137544	151576	129503	116671	141945	143408	126304	125272	157159	133533	120166	116382	90144.1	86663.6	136550	100915	103264	181780	124986	188021	209466	162163	158369	118228	159534	98058.7	118998	104061	106224	140632	138576	141665	136629	137920	92976.2	101004
35	UDP	C00015	Nucleotides	405.009	0.857571	+	482502	318410	482508	182282	412731	398297	134385	167819	93951.1	134774	140678	219874	159967	107126	265824	185936	259312	288805	142541	111031	117668	85120.1	111528	159494	84116.8	111514	106272	82990.8	57542.1	90716.9	36266.9	74978.6	14919.1	40835.1	38339.8	49708.5	543152	302661	213884	340697	445151	324141	182866
36	UMP	C00105	Nucleotides	323.029	0.60167	-	150716	123963	90732.6	26544.8	76532.9	89247.5	258447	423012	533981	405207	152436	342525	57398.7	33876	64526	13978.8	53813.1	85663.3	110621	105206	154775	83033	61258.6	46529.2	26628.6	26894	38990.4	21360.5	35605	46173.2	67964.3	9040.27	20440	45315.4	33628	80485.5	91718.6	56937.6	45767.2	40452.2	82965.4	77284.4	69361.9
37	Uracil	C00106	Nucleotides	111.019	0.598388	-	163162	130375	179005	147335	119178	145360	162533	176893	161117	138020	143933	166362	228331	170592	188442	163797	172900	174422	160080	170948	158146	171993	157675	127349	184496	151074	145042	142423	143632	160479	120307	141891	94116.1	164941	132236	167808	178186	178486	168277	145228	196103	140814	115063
38	IMP	C00130	Nucleotides	349.054	0.659451	+	48268.3	42371.6	39545.6	26942.7	53212.6	48404.8	41696.5	37514.9	38999	25824.8	46553.1	47111.7	63733.2	10902.8	15019.9	12172.6	24178.3	61286.5	6140.76	6784.9	11447.8	22843.5	16665.5	8263.98	91481.7	67432.9	50668.3	40248.7	28190.6	31031.9	67785.1	151079	25625.8	56451.9	79582.2	99704.2	53306.1	39168	38408.7	21537	53531.1	59746.7	35874.3
39	Inosine	C00294	Nucleotides	267.072	0.592354	-	11111.6	22000.1	9291.9	16391.6	23412.9	19365.5	19185.3	4365.07	16003.2	5697.64	10299	7240.84	235424	225846	241913	216446	320438	257130	169422	135419	118006	127625	67803.8	101529	339312	383556	295583	373475	391507	332346	190164	239143	188132	162612	164382	205151	30264.4	36407.2	32644.1	26416.6	18578.1	44686.9	22381.4
40	Hypoxanthine	C00262	Nucleotides	135.029	0.594951	-	165859	132839	467916	0	222518	477965	225283	230204	252863	226987	46478.5	251425	2833466	1535760	2061666	1167488	2829573	2744773	637249	608027	648062	665999	485705	537671	653674	1031903	702311	727722	927476	724223	460298	612552	305621	484833	475035	491017	275765	230713	353518	298685	216592	276902	58997.4
41	Xanthine	C00385	Nucleotides	153.04	0.561563	+	510608	528654	504635	527178	493912	486047	294359	403147	421405	418076	251104	409548	410714	318344	320029	261208	386076	314304	185345	206127	287298	242233	190757	262302	154388	195085	216604	149147	179148	195635	188642	118115	209753	106404	145431	209813	560081	440982	409074	558469	451478	487120	410732
42	(S)(+)-Allantoin	C02350	Nucleotides	157.036	0.631056	-	35985.1	38663.8	68439	29697.2	53767.3	45954	50076	29208.2	14791.6	29806.7	43244.2	37036.6	75508.3	77138.5	95670.8	106462	88586.6	102558	110935	128541	100515	110810	108287	139146	85008.1	55270.1	85354.1	68655.4	72951.9	58741	59775.1	50878.6	59558.5	44106.2	37466.4	52194.3	36354.3	49314	46140.8	54936.5	66401.6	55069.8	37765.8
43	5-Hydroxyisourate	C11821	Nucleotides	185.032	0.624404	+	247419	249258	388328	121476	332658	334170	295343	128898	131128	108016	110438	158988	1387892	910120	661182	734143	922785	860250	627094	426108	350911	375658	469701	586119	2898337	4973841	3631963	3475226	2907677	3916855	1139594	1119656	751730	1118772	641356	972034	149811	223630	307045	235634	142056	242368	132426
44	Urate	C00366	Nucleotides	167.02	0.618159	-	66903.4	74024.7	62157.1	59237.4	74870.9	68626.5	51728.1	13399.1	42437.8	18997.3	30247	26571.5	58035.2	61281.4	52801.9	79366.4	42558.9	46880.6	87182.7	110040	52637.8	101402	96978.1	123046	164396	225022	177786	135607	99134.2	140749	28853.9	72242.1	87893.1	51712.5	92126.8	44456	24245	48630.1	35594.1	55135.4	29692.4	54074.2	48977.5
45	3',5'-Cyclic AMP	C00575	Nucleotides	328.045	0.686732	-	15946.5	10452.1	25243.8	25097.8	16830.3	10703.8	2813.98	8714.5	8755.66	9440.75	8117.96	12616.6	9715.87	15083.1	27063.7	31486.3	24624.1	22254.9	7890.3	1363.5	6941.84	6772.53	6716.48	7214.54	52116.5	56862.9	31288.9	54265.4	43628.6	44062.7	10694.8	2748.15	4106.8	12197.6	2151.12	2259.74	3799.69	8479.37	5155.81	12748.3	13078.4	9181.37	5381.52
46	2',3'-Cyclic CMP	C02354	Nucleotides	304.038	0.597342	-	19426.8	13160.5	15897.8	7410.15	18115.7	13324.5	6700.35	5790.46	3469.1	7185.91	4794.49	6060.59	11055.6	10491.2	15935.6	13519	21163	24062.9	25804	17071.1	25585	14963.5	18576.4	11716.5	47537.1	30601.7	48794.8	53779.6	53542.7	48696.6	48723.6	48519.7	41014.8	66709.1	31692	52665	19745.3	12733.5	12077.5	19858.4	24679.4	19233.4	7013.44
47	5'-Phosphoribosyl-N-formylglycinamide	C04376	Nucleotides	313.044	0.585426	-	9233.77	4524.78	7171.5	1568.39	0	0	2654.68	21411.7	10800.3	5492.44	7744.94	2620.79	102367	59381.6	83889.2	69055	96421.1	93030.9	71515.4	49524.4	51306.3	57572.1	55678.1	32575.7	128635	170233	123421	84670	95040.8	77629.1	64132.7	49561.1	37260.5	48651.4	33456.7	64769.6	4513.68	8326.44	11138.6	0	0	0	6057.21
48	5-6-Dihydrothymine	C00906	Nucleotides	127.05	0.618462	-	103952	134006	133099	97452.1	113446	176841	240842	130451	132111	111553	118508	151742	515965	324909	465674	410462	495626	499907	303208	279702	316290	299674	287840	309273	2352345	3000533	3022272	2299887	2328048	2317109	626643	1072362	467821	721870	572880	674554	86820.2	102555	110797	115576	109919	107344	81462.7
49	Pyridoxal	C00250	Nucleotides	168.065	0.64209	+	827373	574459	1002752	674525	984296	583983	658209	475152	345054	388626	774732	881262	1033682	1165925	974415	868763	1029066	1121473	1012848	1200576	1239527	1617715	1038290	1757001	550756	542116	623268	566364	542499	601309	592849	469154	871876	459828	576132	618994	417327	763837	854240	767650	751182	542049	731787
50	4-Pyridoxate	C00847	Nucleotides	182.043	0.630885	-	103690	119296	122897	95259.3	147709	85996.2	90194.9	40279.1	66933.8	83432.9	90936	36248.9	992659	1318855	711142	1062380	690803	761004	386856	461066	344950	403761	677323	734880	1089890	1657956	823949	2000027	944192	963889	252700	1065925	372141	369143	288111	283322	69302.3	102255	120283	133473	119815	128652	95360.8
51	Pyridoxamine 5'-phosphate	C00647	Nucleotides	249.061	1.19492	+	17576.7	7781.39	11079.4	31426.2	6841.05	10366.1	12452.5	40977.6	13975.8	11455.8	44182.9	14430	10707.7	23999.8	27526.3	30584.8	34067.6	26799.2	49202.4	48592.4	49296.9	32599.6	59116.7	33377.6	228555	228170	191767	242066	224733	200440	177019	149185	101704	156742	140387	146548	16359	5191.73	6105.38	22053.2	14327.8	28557.5	51616.3
52	Nicotinamide	C00153	Nucleotides	123.055	0.712915	+	1378615	1075962	1158176	1050051	1356812	1326938	1437135	1013979	1030509	1128592	1258142	1124347	1116413	1460279	1029957	1347776	1294776	1230365	1996456	1592278	1466555	1758510	1621063	1965268	1165270	785068	983256	837195	1034180	927598	1237899	1050969	1668220	1128676	1149910	1267156	1290603	1245292	1384816	1659126	1260617	1828676	1723844
53	UDP-glucose	C00029	Nucleotides	565.047	0.564043	-	2266866	1533182	1981993	2105077	2344862	1850249	705061	762818	716337	921243	1058388	945177	1236800	2142339	1354103	1641186	1432252	2248968	2800216	2278294	2230284	2102202	2446506	2315371	2037059	1935588	1485559	1669632	1728036	1687765	1728920	1574967	1573297	1468218	1539562	1643267	2418890	2344394	2063998	2518981	3247047	3304349	2880170
54	NAD+	C00003	Nucleotides	664.116	0.633707	+	1537101	1613766	1388420	1298350	1712884	1608173	578818	565018	723773	486120	406642	413777	1300983	640059	848361	551170	883654	775726	297706	318699	320771	216723	329066	322016	363466	655778	585445	441757	313775	349228	109236	209327	100777	116756	109263	120016	1754988	1558447	1703697	1369349	1271016	1766413	402733
55	Phosphate	C00009	Phosphates	96.9681	0.607911	-	68518460	61936120	86555000	75101930	55611460	76460950	88920380	114853400	81234120	95725180	95007940	99654440	45536900	66249790	82998890	87038150	82255160	92929150	133557600	123205600	116247800	122859500	93325060	93273980	52487230	39087460	52926880	52808280	60702480	51499950	120230100	72414780	108851500	81801460	98841880	119062000	82866730	93008380	79202750	83191530	99356190	79023570	116511500
56	Diphosphate	C00013	Phosphates	176.935	0.583363	-	6018224	4881680	7402954	2851081	4592172	6033948	3538008	7349966	4839418	4530910	4782628	6052842	2366871	3341042	5724974	7053540	6780392	6216662	14162680	13414180	14684240	15550890	10273470	8922775	3031325	1571120	2222298	2076077	3772279	2894071	10739100	5310092	9054811	6052890	9870960	11379850	6730510	5906238	3204418	3725707	6698194	4032529	12011050
57	D-Glucose	C00031	Glycolysis	179.055	0.621625	-	1358552	1467024	2598824	2013990	1907985	2216306	5304202	2007776	1346870	1985025	3246417	2986795	3225471	4007157	5230156	5765338	5626944	5223343	5513816	6738602	5099764	6016276	6096196	5958636	2258010	2653357	3043562	2650006	3958215	2951318	2908363	2398340	3191312	2750821	2127536	2387945	808671	1813766	2003932	2669616	2533194	2265688	3101429
58	D-Glyceraldehyde 3-phosphate/Glycerone phosphate	C00118	Glycolysis	168.989	0.599896	-	2224095	964115	622709	565752	1055880	1213300	2351018	4069185	3210647	4538254	2401637	4719972	259698	108873	148227	196233	170255	216642	452972	268562	620124	369784	297583	795982	258832	377795	265475	366253	332274	349919	920284	390903	263460	718669	909095	2446448	1931400	680210	812375	397309	758882	1195886	3213528
59	Pyruvate	C00022	Glycolysis	87.0073	0.621919	-	571449	685102	692652	725214	644550	972550	1519938	715726	686308	632978	805498	937239	970913	1570136	1672181	1627897	1649754	1874580	2348386	2111484	2046819	2115948	2153531	1805346	837584	868286	1208550	812410	1369738	918614	938841	872616	1238941	686898	458100	728237	555076	965664	659627	968896	865724	929888	730762
60	Lactate	C01432	Glycolysis	89.0229	0.608938	-	16028930	13162090	12915810	8338450	14915220	16616080	14654380	12094180	15840380	12962720	15417350	16458570	16403570	9038557	11159070	9723315	10188850	11449760	12049410	11311550	10992480	11471950	11908370	12899620	7660852	7396748	9058887	9145144	9052091	8278524	5023942	6420326	4822318	6034440	5419094	6022018	17385710	10139520	13977580	10321830	12679660	13559170	10213440
61	Maltose	C00208	Other sugars	341.109	0.626576	-	60567.4	53286.7	71230.3	50396.6	69507.3	90190.4	112669	84098.1	65394.6	69757	89203.7	100407	15680.4	33136.6	37040	26396.7	45971.1	29209.5	40565.1	33108.1	18649.4	31447.8	10095.1	49332.5	5740.05	11220.3	13613.2	7825.19	14851.9	9763.46	7270.51	7824.15	6046.58	9918.27	8485.36	5335.37	49610.6	65732.3	97240	60219.3	80015.5	118845	1317555
62	Mannitol	C00392	Other sugars	181.071	0.623728	-	290602	219943	280552	283537	292558	332817	481873	258978	163846	255597	364145	412891	328875	306945	456689	498370	491635	483614	577266	626057	454928	636290	627835	640430	1135969	1071286	865599	1424986	1056227	1113038	554092	858963	428030	758446	542555	546302	267940	361024	612107	400873	407860	466650	462842
63	D-Ribose	C00121	Other sugars	149.045	0.616902	-	56146.1	52466.7	76932.7	44656.8	45171.3	70886.9	107738	37479.7	73293.7	54488.8	89247.4	69627.3	55248.3	87127.4	98808.3	146723	120778	94183	125337	122996	105148	161336	138857	145842	120030	125821	115389	139158	112192	114715	66433.7	81035.5	40235.5	92849.6	57468.3	47407.2	71526.3	84623.9	51635.1	65531.9	51220.2	47133.7	84809.7
64	D-Rhamnose	C01684	Other sugars	163.061	0.607205	-	18657.8	24483.5	26367.2	11501.7	15327.2	27051.9	22620.5	23233.4	24749.4	21890	22305	17283	14829.7	20520.5	12655.4	20733.9	12430.6	30916.9	10676.5	11839.4	10841	19998.8	27631.7	18289.9	8627.73	14921.2	15264.9	24491.2	12721.1	18199.8	14101.2	20256.6	17821.9	10878.2	16920.2	13297.6	21742	28153.4	35952.4	14630.8	18698	13077.6	23298.3
65	D-Arabitol	C01904	Other sugars	151.06	0.627339	-	34423.3	23973.5	38805.9	21905.4	30552.4	29882.4	28769.3	17343.3	8125.66	7645.21	6905.26	23261	107686	90303	113188	99365.1	82455	104209	85656.1	73502.6	97732.2	81554.8	81959.5	75127.5	109082	91667.7	117952	100082	99535.2	109120	53418	50158.1	23426.4	64758.3	38235.6	50079.8	32367	21567	28646.3	35364.8	24103.5	29516	22478.3
66	Citrate	C00158	TCA cycle	191.019	0.605246	-	603950	348518	1297790	83429.7	455786	727826	105807	295311	47899	73119.9	115366	313816	812822	158173	2417035	2358101	6015722	5625684	5793576	4504775	4617264	2615629	1784610	1738541	1281436	1045880	1640093	636107	1357159	1188758	2186318	505494	922698	773922	543733	1392105	2602962	985346	128271	657869	3102111	462910	778157
67	2-Oxoglutarate	C00026	TCA cycle	145.013	0.58052	-	95058.8	101337	114057	283388	107837	90347.9	61219.1	33334.4	15308.9	35868.3	39813.7	38315	452511	1429960	711546	1034943	940101	832151	1269641	1229131	940237	1038146	788131	411770	610946	331258	516526	360855	610003	402976	406195	381651	611951	269386	315511	229978	58885.2	328667	130559	253622	103329	108223	119760
68	2-Oxoglutaramate	C00940	TCA cycle	144.029	0.590288	-	46834.1	37901.2	55606	39680.7	58947.2	45776.2	12785.2	38163.7	46799	22193.3	28819.1	13120.8	102343	37965	83640.7	46912.7	40716.5	56930.9	16055.3	20761.7	12573.6	10584.9	10631.7	32248.5	59491.2	26549.7	37052	44332.7	52025.3	47599.5	28129.4	21286.4	27652.3	13246.9	8354.04	33040.4	41281.8	53325.4	38261	35753.1	46776.9	51025.6	16525.9
69	Succinate	C00042	TCA cycle	117.018	0.595241	-	577450	723994	493938	1139479	726494	646655	1174153	987432	491119	945312	980169	1051450	1563371	1482034	1551246	1521196	1836190	1765696	1435775	1312609	1206728	1305938	1394656	1392255	587417	616601	817994	755753	657835	696164	445536	411173	206892	427100	310667	578328	623428	689461	980999	1175365	1068277	1041213	754543
70	Fumarate	C00122	TCA cycle	115.002	0.592843	-	1158516	1078886	1035741	865777	1014520	880175	376799	571399	361380	497903	333238	507849	2269954	2823401	2571047	3070845	3002850	2753111	2866705	2721399	2555244	2728326	1903914	2266252	2085966	2116102	1896982	1799927	2025529	1508810	1720389	1857030	1248035	1143417	1155916	1451888	777766	785595	635551	812187	1003153	928322	826714
71	Malate	C00149	TCA cycle	133.013	0.586742	-	16857810	16598520	16373800	10908420	14441990	12629300	5818110	9070296	5116666	6713694	4868294	8638441	29638640	37008900	36068570	37379820	39474620	36292340	43138720	40209850	35205500	36136940	27537570	30896670	22732870	23436590	21365690	19320550	23145820	17197250	22014560	22357850	15811730	14490140	14007190	23972310	11769630	11756520	9631379	11721960	14694440	11303440	10543380
72	Oxaloacetate	C00036	TCA cycle	131	0.579739	-	13992.9	30325.7	58201.5	47620.4	35854.4	100101	572539	293886	239703	233375	68034.2	55049	61696.6	74427.8	67579.3	69802.5	53735.3	82554.2	415451	100094	77864.3	80629.5	400291	67813.4	174189	258787	201612	198085	106680	245182	383071	331094	280594	446901	290336	95458.3	114922	39153.9	36589.4	246527	106000	284829	440514
73	2-Hydroxyglutarate/Citramalate	C02630	Alternative Carboxylic acids	147.029	0.585254	-	190122	228439	177839	299537	252251	209276	123119	169168	114170	154687	116705	146495	315607	477114	296359	471461	326758	358132	385233	390784	252129	337144	284447	316942	194015	245131	215877	226717	282752	173244	160639	199304	165998	164502	152514	144282	199120	247323	274756	298388	237106	289827	199333
74	D-Glucono-1-5-lactone 6-phosphate	C01236	Pentose Phosphate Pathway	257.007	0.580373	-	16163.8	19942.8	9730.58	5441.5	23471.1	15181.2	32292.1	61470.9	26275.8	32759.4	35536.7	32669.4	6803.37	5605.75	9069.82	5974.22	20563.5	19962.8	13200.3	5063.03	15876.9	11456.3	7719.62	33306.2	31209.9	8956.37	10557.1	17944.2	33831	15097.2	20169.8	13189.7	9230.85	14647.3	6215.75	61350.8	14827.5	10852.6	9431.67	5305.6	14003.5	23820	29037.5
75	D-Erythrose 4-phosphate	C00279	Pentose Phosphate Pathway	199.001	0.626639	-	40476.1	20109.8	17344.4	439.277	32086	38882.5	35759.6	39607.8	38884.8	27872.1	38669.3	47662.3	3950.03	1255.53	5594.02	5701.44	26678.2	11825.1	22050.5	6590.53	9462.39	13942.8	8883.39	33358.6	12880.4	12476.1	9919.38	3061.57	12030.6	6930.87	18414.7	17458.1	9827.95	7683.71	18651.1	43803.8	34824.2	38875.9	12807.8	4980.51	24907.4	28068	18323
76	alpha-D-Ribose 1-phosphate	C00620	Pentose Phosphate Pathway	229.012	0.586917	-	611135	510316	415497	340379	555488	627972	644672	828673	756720	926250	734360	925109	528804	253459	495432	174783	371096	559210	839241	564790	583687	697889	523576	572493	601077	489372	746921	685846	654266	668828	945334	906227	411039	874186	719006	1261616	676858	363894	422859	299379	512309	528292	591930
77	Glutathione	C00051	GSH homeostasis	308.09	0.64226	+	14430210	10081160	15308630	11687680	15480470	15595820	2847254	3053752	4161347	3168733	2605059	3040602	152669400	90042730	100343300	63343730	104571700	109034300	64352480	45288100	53302920	46772360	53128280	64006060	59573800	74426780	62518130	62844140	42817620	63483210	27701740	46263040	33493910	31881900	30100010	33062750	11205740	9534755	8840197	8527549	7532000	9092664	2054952
78	Glutathione disulfide	C00127	GSH homeostasis	611.145	0.571952	-	52687.4	51805	42464.9	21551.4	81044.8	34143.4	10874.6	12505	15501	14454.5	6898.96	5013.97	271716	276814	429267	821730	565228	613645	359090	317512	318794	285612	513337	178690	703271	632972	463914	695190	675525	562816	539010	1358488	277851	413567	266094	338076	32317	37096.9	14185.2	22730.2	40710.1	19107.8	8577.97
79	5-Oxoproline	C01879	GSH homeostasis	130.05	0.62456	+	3880002	3635150	4867168	3934220	3717249	5046138	4041572	2769374	2368451	2256256	2595594	3065097	15465520	11295920	12146120	14332420	11027230	14149930	9412588	9260357	6967898	9389777	7726518	9520017	35742760	46441880	33746150	33688220	36157680	36794920	15195170	20107160	12774110	13417600	12487340	14780620	3415391	4731272	4794520	4579324	3932056	4901456	2784936
80	S-Glutathionyl-L-cysteine	C05526	GSH homeostasis	425.08	0.582198	-	94366.7	113541	91466.3	84512.3	152807	105752	87492.2	47413.9	95558.8	103986	33349.8	60191.6	214374	209878	406502	665874	616121	424980	425061	455305	329059	502193	460609	246892	470101	690607	514065	654302	605863	410986	329180	745373	301741	331305	272806	338835	84061.1	100399	71717.8	56354.2	98860.9	67660.3	15442.9
81	Cys-Gly	C01419	GSH homeostasis	179.048	0.643964	+	98789.9	130842	137259	104216	138396	136598	14138.3	24883.8	51867.1	10021.8	17069.7	27460	1500059	627771	824393	576808	944545	1037518	558906	389938	483670	418640	505700	548035	463629	633196	558395	474500	343201	529308	251051	362131	294714	292894	227301	291386	70837	73566.3	68555.8	69110.3	55352.8	85028.8	10772.3
82	Ascorbate	C00072	GSH homeostasis	175.024	0.597386	-	23348.8	23403.2	30480.1	7730.92	17982.8	15751.9	44838.6	28838.2	9069.96	6549.57	9697.76	32633.6	33243.2	33572	55486.8	66986.3	80513.9	85381.2	136670	140765	132753	134480	77278.4	91600.2	38703.7	29405.9	77261.1	37324	76864.6	48007.3	98500.2	67054	57627.2	78890.9	87134.1	97795.7	38868.5	28145.7	12811.9	15844.8	53404.6	21630.5	44094.1
83	gamma-L-Glutamyl-L-cysteine	C00669	Gamma-glutamyls	251.07	0.63901	+	223020	172733	144124	125127	210670	222853	71840.2	42432.8	101663	74724.7	85336	64708	238175	95840.1	112890	67676.5	139767	154088	89730.1	45714.3	76734.9	20548.8	79824.4	68922.3	355263	488034	468777	344654	243199	387752	143583	192693	164977	143070	116264	133656	257144	100601	136503	95885.1	152410	185789	20541
84	gamma-Glutamyl-Se-methylselenocysteine	C05695	Gamma-glutamyls	313.031	0.628192	+	1167.96	4958.57	2736.28	2500.54	2368.02	4919.19	2548.84	0	5270.18	7220.13	0	0	22706.3	21809.3	11289.4	7647.5	11533.8	25794.4	13344	15649.4	12559.5	12442.2	24624.5	28144.5	106123	95802.5	99796.8	128220	137664	106840	101865	118129	114990	82276.5	88576.4	102966	0	2834.86	3293.77	4170.21	3613.32	5107.45	0
85	gamma-L-Glutamyl-D-alanine	C03738	Gamma-glutamyls	219.098	0.664657	+	12251.5	5484.08	4964.57	10443.3	4667.88	4056.15	6734.14	3466.84	5004.36	7558.38	8018.01	6231.6	22890.8	19697.2	19773.2	23515.8	20799.6	34297.8	10227.5	13135.8	6343.33	9442.9	21051.3	30839.1	94763.6	102915	104357	99177.6	106817	82792.9	24683.8	34707.7	22964.7	22482.7	27193.5	23880.1	2865.96	1530.21	5251.57	11545.3	8560.92	0	7604.72
86	Bis-gamma-glutamylcystine	C03646	Gamma-glutamyls	499.108	0.639737	+	0	0	0	0	6461.8	0	0	0	0	0	0	0	105093	153172	108404	101398	122692	163618	93856.1	73733.7	51388.5	62733	42756.7	72010.6	221417	279792	101654	291458	136809	111324	44047.8	91946.6	15213.6	65414.6	33651.9	42604.9	0	4643.76	6222.86	10292.9	0	0	0
87	(5-L-Glutamyl)-L-glutamine	C05283	Gamma-glutamyls	274.105	0.577395	-	571	3628.07	2999.72	393.912	898.439	2968.16	8705.01	4542.3	1609.93	8338.36	3131.28	5352.81	16506.9	0	8428.97	12184.3	9713.16	10093.8	4063.35	3237.95	13693.1	2695.09	2744.81	7438.56	100036	104917	100855	82580	84878.5	76538	26589.7	66195.1	49706.4	24076.4	30716.8	21595.9	549.403	0	0	867.774	3661.25	0	10062.2
88	5-L-Glutamyl-taurine	C05844	Gamma-glutamyls	253.049	0.600627	-	0	0	0	0	0	409.199	3631.45	0	0	0	0	379.743	30798	20038.1	33440.9	21930.8	29065.7	22071.3	5887.82	9549.44	677.696	0	696.827	0	48013.3	78616.6	63316.3	75335.2	69375.6	72474.2	23897.8	36011.1	5786.29	33759.1	22897.9	26679.7	0	0	0	0	0	0	292.872
89	Cystathionine	C00542	Serine biosynthesis and one-carbon metabolism	221.06	0.610981	-	31843.7	28063.9	43923.8	22747.6	24861.1	43054.2	16884.8	7973.75	17271.1	17426.7	13733.1	27651	29975.6	17197.9	28600.1	32228.9	26972.9	29702.9	43492.4	27885.6	36464.3	50918.1	37428.6	24340.5	13806.4	16998.3	13786.3	10696.9	34762.3	21634.8	27879	14496.7	13604.2	27556.5	18333.3	21624.9	33731.7	33172.1	17520.1	24176	41659	16623.4	33535.9
90	Dimethylglycine	C01026	Serine biosynthesis and one-carbon metabolism	102.055	0.587741	-	619993	729539	486472	668207	911442	640272	184101	234599	174846	250098	209824	240420	1408470	1427864	1655329	1651732	2033077	1852147	1189211	982158	982677	832219	908153	882914	2567831	2806913	2388719	2554842	2623109	1909967	1150315	1560369	818502	977596	805730	1278274	760987	729528	602990	623030	605812	655809	239601
91	Phosphoserine	C02532	Serine biosynthesis and one-carbon metabolism	186.017	0.624928	+	323282	332108	224172	169642	388488	265369	29176	29774	67305.9	24856.4	20628.3	43416.5	1042487	474085	590647	470109	650293	680434	254496	182014	171326	142284	197218	226048	343011	566272	460076	472049	369402	425325	212607	250998	141949	168754	168126	173582	223100	283666	220208	179180	92059.5	167114	56665.5
92	3-Phosphonooxypyruvate	C03232	Serine biosynthesis and one-carbon metabolism	182.967	0.730668	-	51204.1	47167.2	44774.5	31454.5	54219.5	44535.7	19573.5	34700.5	28210.8	24435.4	17153.5	27338.8	56047.6	23535.5	36390.8	33234.7	39359.7	42736.8	26351.6	27341.7	23726.3	24211.6	27267.3	30903.1	17589.1	26167.9	24495.8	20568.8	18994.4	20255.4	9822.17	12009.5	14598.5	15860	9331.92	15624.6	46350.7	45648.7	40761.9	32693	43124.9	37143.6	25464.3
93	S-Adenosyl-L-methionine	C00019	Serine biosynthesis and one-carbon metabolism	399.144	0.602932	+	325832	315456	278630	269693	284366	297639	102822	111640	125412	147439	81059.1	157952	86275.5	106045	76446.6	70870.5	72357	79443.7	59917.7	52728.8	42050.9	34388.6	74099.2	62357.5	18391.7	29668.8	15137.1	25574.7	15646.9	22732.5	8615.94	32847.6	15984.9	28036.7	9245.57	10790.4	213532	169629	176647	177459	167022	189942	55058.5
94	Folate	C00504	Folate pool (One carbon metabolism)	442.146	1.66577	+	15655.7	14070.7	18667.8	22803.7	20369.3	29824.8	63954.5	22697.1	20925.6	29243.2	30374.7	30185.8	28046	50788.7	49741.3	69493.3	50333.7	49683.2	111132	144417	113792	131155	131137	153881	20113.4	25223.9	51445.8	47504.2	69577.7	50998.3	121626	57872.5	163094	51480.3	59774.7	53625.5	10759.9	14809.1	30408.3	48456.1	27743.6	31216.2	72210.8
95	L-Homoserine	C00263	Serine biosynthesis and one-carbon metabolism	120.065	0.620415	+	409780	420867	458955	297970	405160	443026	824241	356530	480814	330531	492338	535313	2268707	1931303	1870864	2452767	1728816	2208062	1749053	1838823	1332780	2057816	1509804	1931690	11954140	15148470	13386720	14878970	12472420	12547090	6077966	6723070	6857066	6539532	5394928	6342402	241960	300554	437964	445806	293832	417476	475192
96	Ornithine	C01602	Urea cycle	133.097	0.594198	+	31672.1	43630.9	36733.7	42965.6	32027.7	51467.1	64211.7	52459.5	41537.6	31837.4	37197.3	52113.2	91435.1	65409.8	107682	42314.9	116887	116018	71910.4	106913	74574.3	137027	79580.5	126839	392835	606519	472624	437700	493789	532154	299939	346969	250798	282372	238935	317989	33391.4	48695.9	0	41299.3	46405.6	53831.9	44899.1
97	L-Citrulline	C00327	Urea cycle	176.103	0.621712	+	12015.1	12793.8	11715.8	13789.9	9167.13	18329.8	33353.8	14617.8	28072.6	9337.64	10495.7	4470.19	25623	46559.6	36727.8	12324	22503.8	32447.9	8619.76	25632.1	15306.7	12596.9	13662.7	19447.8	80417.2	111933	76227.7	73129.3	67368.6	90842.1	66213.1	63847	66328.8	49938.6	45769.1	64786.2	7484.23	13858.9	19894.2	9690.69	8759.22	13911.7	17286.5
98	Argininosuccinate	C03406	Urea cycle	289.115	0.580892	-	20837.7	14089.6	8401.37	14575.4	22157.3	16959.6	6244.47	2101.32	7070.97	4856.53	4449.56	4520	39712.3	21375.6	28944.4	27922.9	29521.6	35621.8	17709.2	25623	11931	23988.5	10244.1	14903	84751.2	79577.5	87316.4	89876.2	72068.7	63439.8	40532.1	50159.3	40262.9	27852.5	24803.8	58278.3	2684.49	11203	8606.54	7660.8	7173.04	15464.1	8797.88
99	Cadaverine	C01672	Polyamines	103.123	0.581478	+	266743	258374	282935	292722	326813	228798	213043	233819	262882	186367	172500	189003	191665	144302	137291	109818	139627	159534	114602	117198	63659.9	81252.5	93367.3	84913.3	9213.66	12746.7	12520.5	12543.5	5557.89	15798.9	15297.5	12768	7287.62	7690.74	8846.55	6207.19	593981	735233	712482	854121	527366	719990	375245
100	Putrescine	C00134	Polyamines	89.1073	0.575106	+	4298304	4176132	4633160	5899946	6498602	5161508	4014323	4665006	4769650	4584220	3994505	5281972	2857416	2598906	2172556	2297903	2861994	3089192	2975063	2769407	2567733	2962683	3129720	3191796	1148380	1258997	1069572	1551833	1685972	1549333	1114506	1491481	1158390	1491903	1126146	1210481	10361510	10546500	10505640	12998180	10177100	11659920	7580738
101	Spermidine	C00315	Polyamines	146.165	0.577817	+	20674220	11340510	11869960	23811660	15743640	17582920	34488470	25666700	26708330	33078410	24163590	29929930	8735435	15804800	12441770	14906660	15639560	14393480	21459940	24013740	23806380	28889770	22002310	30280150	6792518	5851974	5268798	7704508	7213010	6726716	18519560	13662010	34188910	11581600	29955250	22242420	17669970	25481000	17980610	29417610	23088230	24244030	72517350
102	Spermine	C00750	Polyamines	203.223	0.585363	+	762530	363162	538367	730187	684070	575194	662581	636055	634301	1121817	653857	892333	471611	383450	391595	363129	660042	595386	614479	521978	719732	553436	459806	998946	150814	190911	302854	315363	242494	281426	578894	694983	2304776	371228	1433271	807512	274453	283346	258207	395893	551491	565416	1743596
103	N-Acetylneuraminate	C00270	Aminosugars	308.099	0.58901	-	423795	288445	405359	231941	268233	310034	182327	248021	294440	184751	161258	186469	136555	78800.5	133701	117454	164850	186679	77297.8	36644.9	54554.4	59863.7	43089	48027	96097	147354	151315	110722	138488	138126	57650.7	97049.3	26068.5	94089.5	54939.5	99728.9	327030	303402	236302	156298	143348	208398	94680.2
104	alpha-D-Glucosamine 1-phosphate	C06156	Aminosugars	258.038	0.580627	-	25510.8	22431.7	8375.67	4599.86	16397.3	14240.2	12368.6	5141.09	5895.25	5672.61	13847.2	11120.6	24815.6	33093.5	34440.1	37025.9	37764.1	15413.2	29223.2	17071	35366.9	14817.1	27524.1	14943.1	109173	98166.6	91406.2	104632	98791.9	116291	95515.1	70913.9	51283.6	50105.4	63124.3	83541.2	23148.1	3962.48	16490.9	9179.95	8846.13	13770.7	5586.09
105	L-Arabinose	C00259	Aminosugars	151.061	0.644172	+	86880.4	77485.5	130963	84523.6	131866	72883.4	101388	79707.5	46175.5	59834.9	101906	118859	185954	150958	146886	165748	191772	179420	159828	184059	171187	229863	145768	226384	725306	852640	628473	809019	569706	768929	435491	449728	475695	416369	350113	363097	64398	99418.9	111427	96299.2	73519.6	93076.8	83423.1
106	1-4-beta-D-Xylan	C02352	Aminosugars	131.034	0.614692	-	60293.7	54079.3	81463	125637	95419.9	73533.9	174688	149476	127054	101747	129202	117380	74920.4	152032	161050	159911	165818	163856	216897	265674	189750	196930	217302	209518	73226.8	64831.4	109744	84582.9	97427.9	87257.7	102766	99691.2	113323	122196	86877.5	89565.5	86328.3	124738	143005	105488	112114	152784	130045
107	CMP-N-acetylneuraminate	C00128	Aminosugars	613.14	0.565467	-	133950	92042.7	111334	131667	143419	125622	70869.3	71076.9	67555.6	108835	101357	96912.1	147162	179819	154230	189657	165170	260379	190046	186848	161669	154567	196845	147852	444565	423545	292146	343489	384752	391540	341777	363499	262917	266739	266178	237796	108887	117889	108605	126194	164074	159607	171104
108	Carnosine	C00386	Arginine and proline metabolism	227.113	0.581906	+	44051.2	18664.2	27739.7	24764.7	26614.3	17286.6	170779	23259	14718.7	12513.8	12020	24780.6	12645	7088.87	8288.7	9673.51	13027.6	6054.94	14246.5	8744.36	16161.8	6059.83	8994.59	12758	6785.95	5643.17	14109.8	3730.56	12957	5231.6	3865.41	0	3881.97	3146.74	0	6252.11	23381.5	17826.8	13888.7	9958.8	20819.2	19384.8	0
109	Creatine	C00300	Arginine and proline metabolism	132.077	0.631332	+	1119287	961000	1236836	1148099	1219218	1404716	1297965	395900	948637	459580	793110	880820	109716200	99351980	107411800	86914060	99380160	118822000	52327250	38869180	51548050	48335300	42714930	51097910	101812500	110751100	88251140	102226300	99508250	99457110	46118840	46062810	40112230	37529890	31829110	39988690	1359540	1608707	1778199	1988588	1147958	1848132	1099530
110	Creatinine	C00791	Arginine and proline metabolism	114.066	0.628712	+	314383	257476	246489	319444	318701	259190	888131	184114	191888	177356	165097	230564	682290	655344	744083	717460	743531	799309	530953	641735	562084	843721	495364	656065	490530	556673	479187	449580	576246	529835	398388	343285	417534	303073	307794	364398	160355	176370	235821	295197	178187	251248	272126
111	4-Acetamidobutanoate	C02946	Arginine and proline metabolism	144.065	0.638144	-	20973.3	14290.1	21190.3	13323.2	18419.8	10766.5	20612	21717.4	15176.8	17145.6	20603	16846.1	20637.2	31318.4	32028.7	22430.7	30985.4	19694.4	30845.5	38044.6	39656.8	35792.3	33413.4	40025.1	55938.8	47878.8	56069.9	58196.8	58718.7	59965.9	21218.3	52165.5	39923.6	34855.5	28214.6	25408.7	13236.5	18297	17888.8	26683.4	23630	24447	16497
112	N-Acetylornithine	C00437	Arginine and proline metabolism	175.107	0.647404	+	47938.2	42129.2	43940.8	38709.5	50329.7	47357.7	91374.6	52969.1	83426.5	67969.8	60946.1	77880.3	60809.8	86247.7	51468.7	41891	36269.2	118762	72745.4	76821.6	70901.4	69248.4	67599	76121.4	158604	166505	203167	217190	139106	197973	157803	84188.5	160286	99062.2	90596.7	90664.8	26002.2	46235.3	60007.5	51235.3	34502.1	51714.5	74149.4
113	trans-4-Hydroxy-L-proline	C01157	Arginine and proline metabolism	130.05	0.621704	-	43673.3	50678.5	49046.8	26108.1	53180.4	42043.1	33130.1	28495.3	31421	25151.3	29818.9	41253	236960	192456	252711	233607	230164	250416	128066	135230	114240	113000	140847	112034	221788	232728	235373	265570	220361	205891	60697.8	96071	47901	88375.3	56665.1	53696.9	44707.3	43497.5	28812.1	32414.6	35452.6	41954.5	10410.6
114	N-Succinyl-L-glutamate 5-semialdehyde	C05932	Arginine and proline metabolism	230.067	0.688832	-	331.365	337.455	342.063	3500.18	4494.85	0	283.986	408.079	533.649	4762.84	488.993	5028.56	56783.8	30803.9	16595.6	21224.5	24574.3	24914	18883	21993.9	29978.1	14598.5	6551.99	29304.3	294907	265365	285957	263428	221951	217485	46481.5	87921.4	23760.5	82645.7	48822.1	79643.5	597.583	795.82	3197.16	3546.09	4015.58	3722.1	376.381
115	5-Aminopentanoate	C00431	Arginine and proline metabolism	118.086	0.637755	+	7112374	6648548	8994591	7427482	8597014	8341330	11635140	7724482	5542560	6735760	8700605	9650788	20581010	18931370	17155790	15707510	20191940	21896440	20846900	20323820	18852630	25715100	18656780	25449290	64242130	75408810	60559140	66439960	50487860	70553570	47167830	48769420	49395810	34037600	34688500	35516090	4680900	7908658	9835991	9016120	8028548	9333320	8829103
116	Pantothenol	C00864	Panthothenate metabolism	220.118	1.61351	+	2397946	2515539	2104354	2215403	2239250	2153630	812037	309809	334470	328028	364431	490771	12802360	15224180	12157330	16391130	14087630	12809360	17414230	19735630	22702750	17655620	11562150	17181660	11131970	9868259	8968497	10381360	10882580	13627160	9759047	10278250	8786809	6746788	7006790	6277930	2449573	2223961	2253174	3969493	2472248	3196739	2114563
117	Pantetheine	C00831	Panthothenate metabolism	279.134	1.65064	+	4655.64	3319.12	5006.5	6104.11	2881.86	3706.94	2077.84	2899.31	0	1815.19	1555.53	4481.65	12286.8	9442.56	7907.99	15729.2	10333.7	16203.8	20538.2	20467.1	15889.1	17472.1	14536.9	15025.9	19706	17825.5	18634.9	17434.2	24358.8	33859.7	32825.5	21541.5	27534.1	13229.6	13836.4	17002.2	2723.88	2507.29	0	9131.44	3831.36	5051.5	4219.83
118	D-4--Phosphopantothenate	C03492	Panthothenate metabolism	300.084	0.731295	+	77601.9	53474.2	48792.1	49046.8	62795.5	70844.8	94164.2	91368.6	50784.4	70032.3	69695	79767.4	0	0	0	0	0	0	0	0	0	0	0	0	0	0	0	0	0	0	1303.1	0	0	0	0	0	26562.3	25379.1	29558.6	24682.5	34682.9	32985.4	24768.2
119	Taurine	C00245	Sulfur metabolism	124.006	0.616289	-	79152.9	55817.8	99070.9	51616.7	60706	80451.4	45966.4	31423.4	56427.7	11223.2	36515.1	44568.3	9678175	5768082	8883376	6512358	7763594	9267878	1875913	1561956	1803964	1229134	1311163	1542515	4770260	5420518	5562292	4603560	4891484	4994736	828023	1238275	658271	1087410	690855	904076	102941	72625.3	33606.5	38541.4	30431.5	54200	13766.8
120	Taurine AQ (fmol/1e6 cells)						35.5642	23.9248	46.3875	37.1849	26.7398	39.5708	35.4145	23.2493	29.8811	9.19256	34.6028	35.187	7811.79	8687.85	7947.59	8190.01	8328.98	9109	4190.11	4811.6	4081.4	3412.33	2882.93	3825.36	10061.9	12277.2	9769.61	10918.4	9903.69	10137.1	4947.9	4660.41	4986.14	4258.76	4150.46	3799.32	57.5617	34.9094	25.303	34.0064	27.2182	53.0486	32.8761
121	Hypotaurine	C00519	Sulfur metabolism	110.027	0.620271	+	0	0	0	0	0	0	0	0	5771.81	0	0	0	372524	210996	248388	241772	194580	291713	73568.1	58539.8	47560.4	92510.7	54244.2	53518	128912	204500	173485	154245	123061	143262	39508.8	39621.4	16912.1	23738.3	27148.4	50729	0	0	0	0	0	0	0
122	L-Cysteate	C00506	Sulfur metabolism	167.996	0.612501	-	41343.2	44341.2	61186.7	11573.1	38019.9	61312.6	26294.1	88022.1	13055.1	11118.6	22179.2	45978.9	6503.18	4985.6	50845.7	7680.13	75539.9	48978.9	51374	25785.6	55486.2	31414.8	5687.47	12610	124712	30139	87396.7	6623.25	104765	102723	58863.3	7064.56	17606.2	73912.4	11693.4	75301.3	66373.6	14151	24439.7	3670.88	28125.9	8417.26	10874.8
123	5-Hydroxyindoleacetate	C05635	Indole and Tryptophan	192.066	1.70467	+	24415.8	22205.6	23704.4	16278.8	20746.8	27101.2	17815.8	6785.95	24100.8	20118.1	15607.2	21537.7	266726	336854	277383	337273	288916	382997	384825	269134	395003	294415	283242	277181	645626	696310	673322	661126	938298	653648	290520	383002	259255	207782	250035	237740	23878.6	16962.1	17574.8	26595.4	22427.4	21439.7	27943
124	3-Methyldioxyindole	C05834	Indole and Tryptophan	146.06	1.67568	+	79247.3	91729.6	104889	84044.3	106961	114233	200238	131280	93806.3	140436	132672	167900	374568	465233	369734	422227	419793	459609	805852	610181	847372	762634	576527	767409	3725178	3557575	3311999	3816684	3721470	4270118	4124035	3188247	3510021	3203967	2370467	2896039	74139	81592.5	132031	171540	150240	175838	404634
125	Indole	C00463	Indole and Tryptophan	118.065	1.68314	+	76675.4	88546.6	60581.8	81614	79673.9	78600.7	84005.8	78217	91329.5	83201.1	76152.4	84184.3	137906	159594	131252	171016	159167	170302	256543	214566	263618	228079	195233	239720	1183504	1111610	1065088	1131530	858843	1343281	1305490	857528	1013573	1000708	747048	884513	70075.1	85691.7	76928	92024.8	66650.9	92440.5	133298
126	Indole-3-acetaldehyde	C00637	Indole and Tryptophan	160.076	0.664712	+	67817.7	41298.9	70349.1	78161	96418.1	84480.5	39200.3	37737	39234.6	47184.3	64793.8	54306.6	92321.5	73884.8	89160.6	64364.4	109214	133323	98263.5	55552	73421.8	65119.4	62731.6	107581	31984.5	21826.5	36537.8	80731.4	70738.3	25584.1	46339.4	24711.7	46838.9	57631.3	19737.2	42278.5	14766.9	16292	41900.6	74634.9	65570.7	86016.2	15387.6
127	Indole-3-acetate	C00954	Indole and Tryptophan	176.073	1.67304	+	38252.4	29565.9	31411.7	28629.4	32618.2	37998.9	45826.7	39748.5	21827.2	29608.8	33559.2	36856.3	107764	115125	100830	90275.7	101076	100490	240863	210798	283626	204185	162976	176622	268372	238018	348609	257756	282812	320776	323581	207051	222836	224716	170972	225834	29441	24312.8	20248	30992	36448.2	35753.4	83073.6
128	Indolepyruvate	C00331	Indole and Tryptophan	204.063	0.645332	+	61825.5	68327.4	124559	116912	95683.1	137939	334978	215140	124631	139855	176869	205027	134490	210572	109531	156119	171391	196121	254590	260058	220252	329705	183983	327356	1272854	1329776	1261962	1563616	938364	1229279	758928	1008597	924301	739648	710185	562983	51873.1	109274	126351	163617	117449	210316	143752
129	kynurenine	C00328	Indole and Tryptophan	209.092	1.33642	+	1123.68	1162.77	1346.14	0	1186.51	1162.39	1404.55	1191.77	1272.3	0	1514.24	1350.61	2763.6	4357.82	1607.29	2558.86	4241.18	4994.88	5426.61	7690.79	7038.28	5628.04	3709.42	8939.45	22717.5	24735.8	20284.6	25928.8	28387.6	21112.1	21521.5	22001.9	17547.4	14951.6	18855.3	19315	1008.81	1067.68	1324.1	1405.89	986.799	1611.58	2858.39
130	Anthranilate	C00108	Indole and Tryptophan	138.054	0.631805	+	72157.7	65812.6	94030.7	111406	81190.3	95933.4	91311.3	55356.8	37362.3	60359.6	75615.9	99322.8	387877	721102	664742	745226	868073	728327	735764	726876	719384	1049412	642028	646976	2062234	2508038	2065044	2633642	2203179	2200093	1586956	1378308	1570910	1369960	1003910	1238802	50610.7	80957.3	73172.1	135690	107102	131860	131691
131	g-Oxalo-crotonate	C03453	Indole and Tryptophan	159.028	0.809575	+	0	1737.59	1244.04	0	734.492	6869.39	50509.4	20518.5	47999.4	38354.3	28186.5	24264.8	2867.48	5775.07	0	1181.98	748.778	0	1209.86	2965.53	11915.2	11956.8	901.877	13270	11825.8	23772	14920.6	7129.35	52134	25648.2	206658	297818	270501	158072	348440	239196	810.699	0	2892	1640.03	1292.36	1682.19	13290.5
132	Formyl-5-hydroxy-kynurenamine	C05647	Indole and Tryptophan	209.092	1.33406	+	1123.68	1162.77	1346.14	0	1186.51	1162.39	1404.55	1191.77	1272.3	0	1514.24	2119.81	2763.6	4357.82	1607.29	2558.86	4241.18	4994.88	5426.61	7690.79	7038.28	5628.04	3709.42	8939.45	22717.5	24735.8	20284.6	25928.8	28387.6	21112.1	21521.5	22001.9	17547.4	14951.6	18855.3	19315	1008.81	1067.68	1324.1	1405.89	986.799	1611.58	2858.39
133	Dopamine	C03758	Signaling	154.084	0.63849	+	20299.8	30253.3	45060.6	41917.3	29890.5	61558.9	111163	98681.5	55086.8	56715.8	84560.2	95343.6	39443.9	73363.3	45388.8	52712.7	61139.6	93396.3	133026	186549	160600	240478	123900	167232	608221	624331	500201	735746	343521	806996	680959	691927	771632	523256	533429	363997	23965.3	46413.1	43625.2	76956.4	52777.4	53103.4	88167.2
134	Ectoine	C06231	Inositol	143.082	0.651878	+	31576.9	29986	30825.6	29196.7	31618.2	22503.1	30027.2	19893.4	28808.7	20018.5	28530.3	23043.3	14197.7	17890.6	20881.9	24053	20363.8	11025.4	22552.5	22372.2	22097.7	22597	17296	30535.3	18379.1	16456.1	21489.6	29954.5	13632.2	21723.2	14214	23132.6	26147	17220.4	7418.87	11090	20565.1	36050.1	36450.6	35551.4	18867.9	30253.9	22186.9
135	Inositol 1-2-3-5-6-pentakisphosphate	C04579	Inositol	578.886	0.695462	-	1998.42	1434.98	2081.28	2039.5	916.476	1363.86	1495.78	2595.66	3530.08	4072.75	2049.2	1673.71	1643.47	1138.98	2016.58	4658.24	1454.83	0	4621.09	7933.42	4629.59	5927.55	6371.57	8560.39	5733.58	1262.96	3445.84	1795.46	5342	2205.25	3789.51	3524.18	8358.8	2402.58	2438.38	7917.18	2025.53	2476.13	1482.63	2158.65	1818.83	3958.17	2887.52
136	Glycerol 3-phosphate	C00093	Glycerophospholipid biosynthesis	171.005	0.587286	-	772885	746137	365101	238167	550827	878172	610114	801524	988284	910823	680726	701846	193536	74065.1	158600	142130	126327	156642	159786	119365	126918	108517	107297	163424	215028	160390	225479	274763	192581	180349	276249	255621	75579.3	361611	451518	1203660	802748	308417	612175	268444	676110	901610	721841
137	Ethanolamine phosphate	C00346	Glycerophospholipid biosynthesis	140.011	0.611696	-	32892.9	21892.3	22142.9	9038.81	26736.4	26016.2	12496.9	0	19554.8	14371.7	889.725	5507.76	43418.1	29998.9	16183.8	27887.3	24001	42629.8	8636.22	16405	9108.32	8287.14	8348.17	8206.69	176767	159084	174946	129678	94273.3	103945	50451.6	75976.2	34719.4	66513.4	33298.5	43707.5	165114	105938	62592.9	59421	42976.2	58381.4	28500
138	N-Methylethanolamine phosphate	C01210	Glycerophospholipid biosynthesis	154.026	0.604704	-	11813.7	5504.02	4212.87	4792.78	7871.28	7456.45	3427.12	5230.03	10131.4	6803.02	9022.39	7912.35	221864	105810	142186	124636	135280	174235	68241.3	48155.1	60535.1	37598.8	70014.9	60355.5	140951	172482	167547	108313	113711	107316	51679.2	61374.9	44943.1	54930	45246.6	49231	22008.2	9752.25	12555	5529.15	15662.8	7264.14	6025.59
139	sn-glycero-3-Phosphoethanolamine	C01233	Glycerophospholipid biosynthesis	214.048	0.622642	-	154691	150934	128891	60194.8	176939	155442	46186.1	46519.4	130939	36012.1	58846.6	50953.8	447254	221776	282831	266493	289821	326288	267586	197988	153773	175034	184549	164446	412451	400608	522828	332956	299468	307337	200533	363164	170116	227226	183149	228068	56298.7	46368	16312.5	27974.7	20016.1	26904.1	10457.3
140	Acetylcholine	C01996	Glycerophospholipid biosynthesis	146.117	0.634953	+	285492	245593	332609	230855	331338	196068	106072	128621	123440	110525	208447	210975	4729200	5835854	5127410	4130149	4859652	5635232	2826770	3094784	3558991	2862890	2806641	3201054	4497246	4853048	4035155	5266878	4695558	5229248	3674845	3439769	2990001	3281213	2419997	3948625	167151	381116	346099	258729	245093	181240	197991
141	Choline	C00114	Glycerophospholipid biosynthesis	104.107	0.619125	+	31677060	29219820	28522120	20170180	30978100	30879290	37078760	25521700	22692740	24636340	29236730	32686680	25322890	26388570	20422940	32039590	23947990	26663490	42746840	38774350	28203030	46779420	40367670	45037560	24405820	31448600	29159390	30613630	28448300	26064060	21171540	21584540	19408820	17586390	17126130	17471490	28022130	31654590	25784140	37555670	35843330	34128600	52977880
142	Sphinganine 1-phosphate	C01120	Sphingolipid biosynthesis	380.256	3.54167	-	97673.6	84585.1	52253.2	97466.8	72592.3	89343.3	126666	102954	128814	134514	131848	120775	78073.3	202193	91967.2	73794.4	56535.9	72827.9	86658.5	75987.6	126488	105573	149922	101591	81157.2	86207.2	65911.1	95031.1	81878.9	66075.1	76473.5	194967	174322	134362	126598	113692	95562.4	157864	119258	133658	117733	150770	37448.2
143	acetyl-carnitine (acyl-C2)	C02571	Carnitine and fatty acid metabolism	204.123	0.642041	+	662696	646900	1014596	654393	1125181	682010	326674	193307	259885	292086	597625	613450	20388600	18232260	16771540	12525020	16353100	17296770	10546580	8829043	12313670	10977830	7757762	13341450	13656390	13640190	11933800	13708440	12096520	14954170	6917542	9456591	7990572	7209784	7760548	9498205	487874	803526	977829	665202	880546	596008	412827
144	propionyl-carnitine (acyl-C3)	C03017	Carnitine and fatty acid metabolism	218.139	0.643766	+	204454	169645	310900	162954	227043	204966	117241	115888	113952	105484	191793	203279	18443510	16801340	15766280	11969170	17211640	17450580	8095296	6747116	9975460	9139534	6236734	11196990	8788604	9429257	8228136	9509327	8272988	9748583	5138242	7346854	6339650	4726026	5176261	6417920	63687.4	96025.6	136080	112525	96144.8	50092.2	14137
145	butanoyl-l-carnitine (acyl-C4)	C02862	Carnitine and fatty acid metabolism	232.154	1.14874	+	66629.7	34185.4	87060.8	33736.8	60232	48238.8	33539.1	17075.5	39737.7	25432.4	55849.4	53865.2	2977945	2488647	2512898	2155294	2569134	2706462	1489976	984138	1335141	1301394	1217102	1408022	2787895	3480432	3271912	2853299	2623930	3342210	2847779	3052349	3697380	2234377	2357733	1894706	24712.6	51819.6	50575	22069.7	18645	32631	39986.9
146	acyl-C4-OH (Hydroxybutyrylcarnitine)	HMDB13127	Carnitine and fatty acid metabolism	248.149	0.670465	+	6258.11	8217.56	18583.8	1892.75	16993	2094.54	1047.66	2277.28	2531.38	2845.26	7431.45	949.226	421323	288049	380236	253747	333984	345497	141995	161534	220809	183627	91133.1	222536	320309	278531	287772	245394	215722	226374	108257	173260	134789	122711	155679	195622	1538.64	5306.03	13195.3	1799.11	1357.83	0	2009.5
147	acyl-C4-DC	HMDB13133	Carnitine and fatty acid metabolism	262.131	0.649032	+	31382.5	47917.2	73745.3	40992.8	54568.1	78574	81956.6	30279.6	14857.7	30357.3	61382.2	22541.4	98844.5	94801.1	111589	92977.9	113948	121525	38004.4	37262.3	66071.8	72044.2	61347.6	76113.8	20074.8	55324.8	38508.8	22721.2	33074.6	24292.9	24165.2	0	44474.3	21693.1	27055.3	43138.9	28207.9	95965.3	100996	73059.7	51049.7	37016	27024.2
148	acyl-C5:1 (Tiglylcarnitine)	HMDB02366	Carnitine and fatty acid metabolism	244.154	1.69696	+	21015.7	19584.8	20056	25790.3	24876.8	3696.87	26756.6	24879.3	0	2201	0	22345.9	295757	425890	228770	301626	237139	342305	338929	266166	268333	249610	181840	294682	459414	427881	440195	430931	375826	468645	501644	433340	482870	325425	345136	297894	18181.6	0	20376.8	26176.2	21090	26837.8	27131.9
149	acyl-C5-OH (hydroxyisovalerylcarnitine)	ac107	Carnitine and fatty acid metabolism	262.164	0.691853	+	24006.6	20808.2	23549.1	6465.81	19855.3	2638.74	3269.28	1589.94	2603.28	1827.44	3231.75	4531.83	543702	407368	435691	282780	432300	437728	181629	192311	282007	253338	147404	273093	324056	419295	348977	318848	318150	372757	176148	274205	213533	178791	150465	247986	4198.53	3097.93	7234.84	4484.92	3608.25	1872.99	2163.96
150	hexanoyl-L-carnitine (acyl-C6)	HMDB00756	Carnitine and fatty acid metabolism	260.185	1.73272	+	32764.7	43236.4	31711	35005.7	51630.1	34324.8	43030.6	28966.8	35512.7	45747.8	36230.1	37502	81090.5	93810.5	64510.8	68621.3	73073.1	92146.1	65936.7	95219.7	89519	81419.3	92769.6	74553.6	83756.7	81262.9	81851.4	94715.4	75657	91668.8	85030.7	90236.8	144962	94494.1	87558.6	78333	43297.8	1807.88	44159.9	41875.9	46775.5	68326.1	28486.4
151	acyl-C6-DC	ac109	Carnitine and fatty acid metabolism	290.159	1.74616	+	36897.9	24673.6	37545.8	53705.6	43628.6	38176.3	56338.4	34379.8	49593.1	55098.6	39106.2	36712.7	40722.8	53215.4	26628.2	27334.8	31763.9	40084.2	33561.9	40895.2	39078.6	34146.5	36617.6	48433.7	32086.7	32361.8	37873.6	36499.8	32477.5	41459.7	33899.8	41628.8	57510.9	39748.1	35907	37724.4	50672.7	54107.3	105364	81619	81727.4	118998	176793
152	O-tetradecanoyl-L-carnitine (acyl-C14)	HMDB05066	Carnitine and fatty acid metabolism	372.311	1.97032	+	2383.1	2425.54	1520.85	2406.54	4936.37	2368.13	3172.78	2824.25	1399.1	3852.98	1986.3	2705.64	34195	19245.6	19784.6	18405.3	25691.4	27515.9	25297.7	16048.1	20819.2	31933	26239.7	32228.1	21967.7	15840.5	16772.7	12226.8	16168.3	20025.6	29171.8	32047.8	24951.3	25770.7	23775.9	31328.5	2548.17	1538.31	2799.28	4900.99	3777.04	5401.51	4986.75
153	Tetradecenoyl Carnitine (acyl-C14:1)	HMDB13329	Carnitine and fatty acid metabolism	370.295	1.93592	+	1773.5	1930.06	2012.89	3258.37	1385.32	1145.82	0	0	466.845	4601.02	0	387.894	27462.5	14170.2	31615	7100.61	11756.3	25396.5	18893.3	10701.7	17006.5	15513.7	15904.3	29850.3	14386.2	6739.85	16236.5	20899.7	24951	10608	12627	7357.9	10507.1	16635.7	11354.8	10102.4	1024.65	561.209	970.716	882.696	2685.91	1595.01	1015.03
154	L-Palmitoylcarnitine (acyl-C16)	C02990	Carnitine and fatty acid metabolism	400.342	2.04037	+	10323.9	7796.76	6832.55	6806.67	8096.56	7246.78	7215.88	5749.43	5194.59	6344.25	6119.79	10476.5	27196.7	13979	29053.4	14848.6	16211.8	30025.4	36501.1	24761.4	45902.7	26454.5	26860.2	34981.9	18891.8	18500.8	12373	10233.5	11445	14606.8	36925.4	27112.7	15468	43727.4	40299.9	38985	8051.79	5949.4	6644.78	10090.1	10184.7	10173.5	10523.8
155	Hexadecenoyl-carnitine (acyl-C16:1)	HMDB06317	Carnitine and fatty acid metabolism	398.327	1.95039	+	6106.3	2232.93	6392.13	11043.7	3541.72	6460.22	7986.85	0	2801.6	6158.62	5573.79	2678.45	32416.6	21521.9	35377.7	14444.9	22648.2	36908.7	33305.2	32370.4	34427.1	38779.4	41351.4	30958.5	13676.9	14023.4	19332.6	23957.1	14807.2	15931.2	24020.3	40564.2	26814.4	47439.8	27101.2	44990.9	3359.37	6281.33	7172.14	6896.95	5499.24	2943.16	5485.03
156	O-octadecenoyl-L-carnitine (acyl-C18:1)	HMDB06351	Carnitine and fatty acid metabolism	426.358	2.04964	+	13930.1	8808.84	6421.32	6657.27	7787.96	9637.33	11434	6716.16	5138.24	8051.42	6005.41	10392	48256	18441.3	30637.1	19711.7	23315	46086.3	36725.4	34472.9	49581.2	40480.1	38952.4	44718.1	20203.5	16316.8	17982.9	19176.5	20067.8	21742.2	41528.1	44384.7	21608.7	40656.5	40407	42432.4	7891.31	5164.89	3880.31	7123.72	7077.86	5600.41	7176.77
157	acyl-C18:2 (Linoleoyl-CoA)	HMDB01064	Carnitine and fatty acid metabolism	424.342	2.00238	+	687.219	1129.89	815.768	0	1189.68	927.182	1720.93	452.716	941.243	481.466	994.627	874.918	8149.79	3224.79	2409.55	1280.51	2289.13	7643.92	7429.77	6503.77	10180.4	5153.84	8225.49	8857.31	1582.96	2220.65	2520.45	3149.07	1645.22	1714.83	4558.94	3761.05	4472.01	5071.28	4533.22	11688.5	311.958	501.158	469.457	989.146	1372.47	1500.79	2248.66
158	acyl-C20:4	ac125	Carnitine and fatty acid metabolism	448.341	1.99595	+	1164.15	824.76	351.587	1261.32	1784.43	945.409	943.524	524.821	0	0	0	410.336	10894.6	2819.28	4951.46	942.612	1008.07	7484.1	9448.35	7121.13	11269.3	8699.53	12907.4	9834.37	1360.45	1350.03	3820.45	5875.65	1580.3	2626.11	5624.85	7370.76	4426.85	9057.3	4543.35	12421.2	1045.2	559.466	0	825.981	1585.91	857.45	470.618
159	Butanoic/Butyric acid	C00246	Saturated Fatty acids	87.0437	0.64475	-	545629	670775	1289932	623643	928328	599397	561953	823865	690560	677770	918325	1033835	859372	289612	1106986	889359	893279	1152799	1176393	955897	878571	931381	907038	898511	756150	805481	550064	783116	490822	659265	835122	434449	251318	754135	509879	603284	808640	1159071	776218	1046040	937119	905355	324186
160	Hexanoic acid (caproate)	C01585	Saturated Fatty acids	115.075	1.7284	-	1173997	1276058	1322710	649072	1294034	1595158	1138704	1762829	894294	1051469	1294862	1912046	959852	591879	1540321	1021291	1871655	1549299	1804567	1805427	1934968	1308858	1435841	1420749	2078294	1762013	1747815	1536070	1792144	2126730	2610932	981105	854678	1918950	1650306	1901179	1656673	1209614	964359	1438529	1682421	1044256	812025
161	Heptanoic acid	C17714	Saturated Fatty acids	129.091	1.88797	-	838587	1062255	871615	789570	1105988	839101	706052	834210	796338	480145	780711	1245004	705001	461138	886175	801414	981053	1270123	975724	1195035	687596	982818	685396	829733	1076008	901240	906666	570642	931172	1187548	1207656	399994	545159	1281625	818110	1084781	769416	932052	791078	652973	1063894	718360	530986
162	Octanoic acid (caprylic acid)	C06423	Saturated Fatty acids	143.107	1.98569	-	661439	602495	755141	472546	596719	787743	498159	905968	527668	436657	438848	697516	494442	402414	649935	430598	783235	628146	665211	539870	770970	506227	475620	556526	533867	517406	736964	535501	731510	688648	968723	365892	468701	635158	393756	690269	781492	617100	543999	473235	672988	525907	525274
163	Nonanoic acid (pelargonic acid)	C01601	Saturated Fatty acids	157.122	2.06709	-	776378	999492	1178050	648564	803183	1096046	717085	1040033	788449	473193	750831	1192910	833701	598798	936532	624256	986446	1011361	929536	977928	999813	1065764	728257	765537	1039576	934677	1178688	751419	1183584	1220569	1036144	504138	520017	1011300	784754	1090704	1175227	751349	890355	832908	909676	646196	497001
164	Decanoic acid (capric acid)	C01571	Saturated Fatty acids	171.138	2.13875	-	609414	527716	604652	326539	510896	671325	601440	664119	470050	347847	594194	594524	267144	332956	532740	345364	543872	518382	499884	557270	539834	490509	391113	353622	635502	496594	764847	486867	553808	637997	635886	311645	350051	536166	306559	652200	515599	384870	411468	365369	594060	275101	326860
165	Hexadecanoic acid (palmitic acid)	C00249	Saturated Fatty acids	255.232	2.96519	-	9886653	6893742	6793432	6310518	7097942	9982038	10067330	11931290	10149720	8170048	10112690	14731740	4864513	4415787	9274752	4994696	7224696	9125207	7881750	8298664	10886950	10736160	9820636	10796100	8664971	6765364	7796310	9636817	9802792	9640766	9968921	11879240	10155330	13835020	13915200	15462550	12013090	13296890	7829716	9685701	9840107	9713152	4370578
166	Octadecanoic acid (stearic acid)	C01530	Saturated Fatty acids	283.264	3.54193	-	38027700	27540490	22526910	26505110	25636510	38596090	39874120	48183190	40642100	41544960	44223040	53841060	22678180	29364120	37788540	24018090	28128810	28255230	39902520	29264100	57494060	40775270	47787920	36867570	28065780	31617820	29636270	34070410	30097330	29753710	37299440	52197780	39810560	49944620	46167180	48994300	42527960	56937100	36670040	42542320	36239530	45039370	12609600
167	Tetradecenoic acid (myristoleic acid)	C08322	Monounsaturated Fatty Acids	225.185	2.35916	-	18632.9	18296.8	18392.2	10440.7	20813.8	19818.3	116448	28447.2	20708	17472.3	20903.8	21472.7	13994.3	23488.7	33892.8	12298	21772	19862.7	18354.9	19538.5	20064.7	15026.9	19244.1	15661.8	14818.4	16822.2	15857.3	15704.3	19988.6	16641.4	18660.4	15882.9	10669.5	18042.8	18449	16771.8	20490.3	15115.8	12651.3	9699.39	15194	18950.1	12610.4
168	Hexadecenoic acid (Palmitoleic acid)	C08362	Monounsaturated Fatty Acids	253.217	2.62012	-	243269	222066	173701	107373	169500	261987	867060	262776	249579	256759	229108	389231	103115	210355	204282	71285.3	100964	120978	202879	174353	175216	168328	171612	117340	116118	92693.5	102111	151322	136374	148848	184848	128378	112808	160930	136636	278834	165454	133582	112814	140209	160391	159680	269096
169	Octadecenoic acid (Oleic acid)	C00712	Monounsaturated Fatty Acids	281.248	3.01461	-	1217943	1149992	829070	563221	1012081	1161522	1592009	1765033	1322331	1267674	1385252	1847056	403787	352138	750514	289510	462706	710309	1274958	772299	1681250	938594	935940	806852	510280	382938	662557	782818	652957	638314	1258268	982588	805549	1119573	1008849	1465041	971984	708525	436804	536834	1189603	748722	1158460
170	Linoleic acid ((9Z,12Z)-Octadecadienoic acid)	C01595	Poly-unsaturated Fatty Acids	279.233	2.67235	-	128590	114175	115230	60940.6	121046	142569	261810	296739	271018	225521	240643	345441	49082.6	61371.7	88192.4	43242.2	61577.6	81450.5	172990	189219	259314	176252	117123	146698	92948.3	61448	97757.2	87224.5	97977.4	104457	250129	121993	137530	201705	181012	237222	147905	88506.3	83431.9	114336	160049	138523	300794
171	a-Linolenic acid (Octadecatrienoic acid)	C06427	Poly-unsaturated Fatty Acids	277.217	2.46101	-	4932.31	3239.61	4175.65	1302.29	3230.46	5199.57	14912.3	9445.83	8208.96	5600.72	10356.7	8519.28	1973.48	6528.54	3288.3	1175.51	1594.19	2942.55	5248.02	5205.37	7149.62	4032.86	3640.04	4012.54	1829.65	799.963	3629.13	1337.62	3397.39	2274.68	6700.77	3026	5211.54	3978.76	3092.53	7386.34	5406.15	3336.9	4895.37	5295.52	2144.22	7910.26	6453.29
172	Arachidonic acid (Eicosatetraenoic acid)	C00219	Poly-unsaturated Fatty Acids	303.233	2.5723	-	309695	237632	154421	129565	208369	266376	772518	768090	627930	682065	907994	1041122	69314.9	42457.3	73854.8	40280.6	45032.1	111077	333393	246047	322396	281742	213036	209527	142013	73147.8	159269	123408	154092	123326	345864	250410	276362	329877	286692	694128	243408	156974	198959	265023	348508	370578	920583
173	Docosahexaenoic acid	C06429	Poly-unsaturated Fatty Acids	327.233	2.46892	-	116145	76614.9	67864.6	43123.8	77494	99143.4	127033	157125	103396	120145	156407	156887	38740.7	34612.3	26450.7	23204.3	27816.9	57415	145935	102915	156679	100534	113179	98164.3	60874.7	68594.5	81906.9	54867.4	95647.9	84163.4	159445	113017	134352	117033	102998	184165	82542.1	40372.4	42667.7	69553.9	72240.2	81502.1	91887.2
174	Dodecanedioic acid	C02678	Poly-unsaturated Fatty Acids	229.144	1.78788	-	282921	248949	228194	231522	278318	272911	302679	353457	253746	300990	293722	293628	203408	285267	343759	304647	260295	269074	362973	460887	479150	258738	368785	204527	383714	339493	334623	332468	470144	375093	583042	395969	399048	373528	463342	338226	274485	247908	265825	249550	242380	269615	294808
175	Eicosapentaenoic acid	C06428	Poly-unsaturated Fatty Acids	301.217	2.3907	-	15312.7	7308.42	10865.8	5332	10099.5	17515.2	52921.1	50100.2	43220.9	39359.3	49835.4	71623.5	4606.53	3271.09	4250.28	1178.03	3997.18	4851.45	13198.8	16244.1	17396.2	8535.5	9587.19	11172.1	6716.11	6139.63	11054.9	10009.5	8920.52	9184.46	20197.1	17620.6	13690.9	13652.1	16788.1	27558.2	12615	7990.93	5080.32	9998.35	18747.8	15750	38738
176	Dihomo-gamma-linolenic acid ((8Z-11Z-14Z)-Icosatrienoic acid)	C03242	Essential fatty acids	305.248	2.76237	-	21467.3	21474.6	18291.9	10511.7	24248.6	22500	36054	38938.1	47592.7	32190.5	35031.3	58288.4	10439.7	9895.86	12674.1	11999.5	10899.2	15245.4	38821.1	36136.5	53080.5	33109.5	32174.7	31011	21124.1	14210.8	22190.2	21715.8	24219.5	22727.6	57000.4	37858.6	33851.7	40978.9	40937.7	51553.5	35522	16778.1	12452.8	19031.3	42755.3	25139	47781.9
177	Docosapentaenoic acid ((7Z-10Z-13Z-16Z-19Z)-Docosa-7-10-13-16-19-pentaenoic acid)	C16513	Essential fatty acids	329.248	2.59591	-	62487.8	53923.6	40405	25015.2	36776.6	61838.4	86854.4	142664	107044	91817.7	131058	133671	25021	23377.6	26692.7	16460.1	17841.2	28590.8	100550	73724.6	99990.6	88350.1	84455.2	72587.5	71416.9	35718.8	58148.5	56010.3	50447.2	47139.8	125121	135206	89425.2	118426	99849.2	166190	62914.8	32679	41203.5	42091.3	85223.9	47072	78395
Untargeted KU1919
N.	compound	CmpdID	Pathway	parent	medRt	Polarity	F103-01-	F103-07-	F103-13-	F103-02-	F103-08-	F103-14-	F103-03-	F103-09-	F103-15-	F103-04-	F103-10-	F103-16-	F103-05-	F103-11-	F103-17-	F103-06-	F103-12-	F103-18-	blank1	blank2	blank3	blank4	blank5	blank6	Techmix1-	Techmix2-	Techmix3-	ShN t0	ShC t0	ShN saline	ShN drug	ShC saline	ShC drug	FC	p value	FC	p value	FC	p value	FC	p value	FC	p value
1	Alanine	C00041	Amino acids	90.0548	0.669397	+	5123324	2473769	2803220	4734108	4306134	2059206	9927866	4648420	9028849	7141512	4643720	7232020	10935470	7990278	6940666	9718843	6940100	10514670	69999.5	238303	338806	321528	262869	263799	5786816	6026488	5936924	2803220	4306134	9028849	7141512	7990278	9718843	1.85556	0.0277243	2.25698	0.0171547	3.22088	0.0740946	2.54761	0.0731407	0.790966	0.452198
2	Arginine	C00062	Amino acids	175.119	0.641381	+	689076	321614	401788	559174	755092	526762	1582882	836592	1423273	1130295	1984147	2089349	719829	958500	1069970	1486328	1974458	1519074	6685.91	11403	32407.3	10105.2	11794.1	11641.4	1054607	1128272	1191957	401788	559174	1423273	1984147	958500	1519074	1.71413	0.0735925	2.71664	0.00376547	3.54235	0.0327726	4.93829	0.017447	1.39407	0.29746
3	Asparagine	C00152	Amino acids	133.06	0.656844	+	706643	309425	331755	352360	379642	223156	526575	264680	667387	413439	162503	371742	594267	315630	386122	456054	447062	562688	14060.8	4566.49	15275.6	10715.2	10596.9	12049.1	338740	417884	462461	331755	352360	526575	371742	386122	456054	1.09582	0.304603	1.29428	0.0490493	1.58724	0.842882	1.12053	0.425349	0.705961	0.294312
4	Aspartate	C00049	Amino acids	134.045	0.668951	+	4135423	3019099	3360678	3345063	4332670	2836432	1979928	2545386	5005924	1609535	1550990	1887083	7726060	5366076	3840866	3514127	2900877	3338419	5077.3	19166.1	74836	30228.3	23610.8	29668.2	2592650	2386538	3170514	3360678	3345063	2545386	1609535	5366076	3338419	1.60418	0.152394	0.998014	0.622142	0.757403	0.756067	0.478932	0.00623135	0.632334	0.185056
5	Cysteine	C00097	Amino acids	122.027	0.693311	+	1184285	414130	454833	742210	561638	395218	746042	416823	743307	1126922	616833	939665	826138	703126	797202	821021	545597	912842	0	0	1176.76	0	0	0	655122	601320	722358	454833	561638	743307	939665	797202	821021	1.41942	0.121951	1.46183	0.264068	1.63424	0.86623	2.06596	0.510608	1.26417	0.233477
6	Glutamate	C00025	Amino acids	148.06	0.6744	+	32481820	12408370	17608290	19081230	18126850	14545370	25554930	20472690	37704560	17865250	17286470	18387680	36600880	30794950	26945590	24547450	24666440	28748240	3102.27	67564.2	327379	78321.5	74379	81444.9	19321340	21764650	22455280	17608290	18126850	25554930	17865250	30794950	24666440	1.69886	0.0105044	1.36077	0.0110411	1.4513	0.420591	1.01459	0.646035	0.699092	0.120865
7	Glutamine	C00064	Amino acids	147.076	0.664391	+	639301	353455	487614	405857	744998	269074	429097	294673	505797	447432	469081	424335	565240	373992	316195	356134	458893	362162	49100.1	17724.3	38484.5	17574.3	15785.8	19869.6	385106	387863	422032	487614	405857	429097	447432	373992	362162	0.921487	0.749422	0.89234	0.607376	0.879993	0.462825	0.917595	0.60754	1.04273	0.587864
8	Histidine	C00135	Amino acids	156.077	0.648484	+	649368	413825	660379	627016	773209	448904	1165054	456011	1206760	1242647	1418865	1481237	834928	628072	843814	1312841	880854	1094208	22006.8	32457.6	45359.1	34178.9	32255.6	32474.2	882466	839451	1064115	649368	627016	1165054	1418865	834928	1094208	1.33159	0.263274	1.7451	0.0371567	1.79414	0.224642	2.18499	0.00169353	1.21785	0.159315
9	Leucine	C00123	Amino acids	132.102	1.01179	+	5572794	3456704	3969356	5098970	5544695	2960997	5889060	2309745	4396488	9273977	14515080	13719860	2329900	2169779	3642062	13071400	6795610	7301432	32505.2	44548.2	79511.8	43173.9	42699.4	52081.4	4549688	8499553	7676164	3969356	5098970	4396488	13719860	2329900	7301432	0.456935	0.119997	1.43194	0.105041	1.10761	0.91738	3.45644	0.00954464	3.12064	0.0126852
10	Isoleucine	C00407	Amino acids	132.102	0.747082	+	6320164	5005048	8737983	5454924	10643360	6329426	7032912	4517500	10427180	15737630	18079490	13420230	4860311	3568252	2708614	19494010	9626498	14405700	10867.1	40314	35357.9	43670.2	40303.6	39421.7	12208600	14443960	14532740	6320164	6329426	7032912	15737630	3568252	14405700	0.563756	0.0940681	2.27599	0.0978553	1.11277	0.769127	2.49007	0.00640067	2.23771	0.0180389
11	Lysine	C00047	Amino acids	147.113	0.621545	+	997415	406044	553657	835751	1074581	563240	1846252	1053148	1418171	2093794	3208439	2777416	943055	1027897	1333501	1915051	2314826	1897156	5709.72	15434.5	58004.6	17724.8	16312.3	21012.3	1458651	1720637	1934561	553657	835751	1418171	2777416	1027897	1915051	1.22991	0.217508	2.29141	0.00374743	2.56146	0.0533692	5.01649	0.00527242	1.95845	0.0342999
12	Methionine	C00073	Amino acids	150.058	0.741468	+	1072019	531759	1107418	857597	1289297	952167	2256325	851047	1880678	3903401	3914449	3598401	1029322	948393	1215700	3685563	2811408	3286622	831.77	2531.22	0	0	0	1210.89	2385276	2313836	2077244	1072019	952167	1880678	3903401	1029322	3286622	1.08103	0.84723	3.45173	0.00143733	1.75433	0.173944	3.64117	0.00016849	2.07553	0.0077459
13	Phenylalanine	C00079	Amino acids	166.086	1.41791	+	1850829	1410187	1632453	1504039	2491675	1322607	1939056	1479220	2067793	7228126	6276600	5270132	1699041	1267048	1680399	3397474	3573633	2010503	42987.2	185250	197084	79254.2	63150.7	151337	1663018	3010809	3636007	1632453	1504039	1939056	6276600	1680399	3397474	1.11726	0.596251	2.2589	0.117366	1.18782	0.418661	3.84489	0.00133299	3.23694	0.00171523
14	Proline	C00148	Amino acids	116.07	0.702009	+	36800740	13593720	20709320	25979820	17603830	16022140	42224800	24973510	42324780	48485150	41690570	38040720	52212660	32726800	45095580	50168780	33238720	61060440	163852	299870	438486	328779	274319	250283	38718230	35417300	37865550	20709320	17603830	42224800	41690570	45095580	50168780	2.56169	0.0222677	2.84988	0.0309347	2.03893	0.226363	2.01313	0.0644528	0.987348	0.393926
15	Serine	C00065	Amino acids	106.05	0.671576	+	363521	192141	260372	240354	204517	154209	724777	297211	748186	624541	391037	509548	713118	351602	687950	490250	363312	705971	20116.1	42284.4	55229.2	54698.5	54663.1	61472.9	370988	327524	417133	260372	204517	724777	509548	687950	490250	3.36378	0.0320875	2.39712	0.036028	2.78362	0.109144	1.957	0.0478298	0.703042	0.639285
16	Threonine	C00188	Amino acids	120.065	0.686273	+	1371166	592024	1020483	680581	1451466	672109	2982487	1175739	3014412	2240231	1914199	2083612	2531461	1844230	1842940	2567184	1808942	1867852	16779.9	33982.8	42152.7	40183.1	32980.4	35077.1	1421855	1451497	1635118	1020483	680581	2982487	2083612	1844230	1867852	2.70979	0.030083	2.7445	0.0319954	2.92262	0.0974758	2.04179	0.0113098	0.698616	0.639054
17	Tryptophan	C00078	Amino acids	205.097	1.73256	+	4487552	2816142	4407132	4400558	3939279	2581473	5596960	2696183	5237043	13816970	9328936	10375880	3242805	2551226	3172212	10671310	6210438	7366680	4452.07	78781.1	105146	70749.7	84531.6	85359.4	5345680	6945018	7699112	4407132	3939279	5237043	10375880	3172212	7366680	0.805277	0.330252	1.87006	0.037045	1.18831	0.598781	2.35434	0.00761388	1.98125	0.0151309
18	Tyrosine	C00082	Amino acids	182.081	0.750098	+	2658114	2051289	3129557	2457368	3996805	2907371	5058582	2339446	4597330	7574182	9002346	7453334	2960276	2552078	2918234	7433676	6833300	4955004	14000.3	23576.2	36287	45472.2	45306.1	42458.6	5515384	5583432	5173000	2658114	2907371	4597330	7574182	2918234	6833300	1.00374	0.549231	2.35034	0.0198614	1.72955	0.197024	2.84946	0.000778445	1.64752	0.0147475
19	Valine	C00183	Amino acids	118.086	0.708131	+	9198753	6017838	8591855	8206944	10567810	7399890	13514850	6330534	11934490	21297970	23500300	21272310	8248632	6314698	8591837	15853640	16828260	14389750	671865	268061	339493	343194	271311	334450	13824360	14461200	13284660	8591855	8206944	11934490	21297970	8248632	15853640	1.00508	0.443759	1.93173	0.00419231	1.38905	0.328159	2.47886	0.000324448	1.78457	0.00766908
20	ATP	C00002	Nucleotides	505.988	0.589979	-	419694	1688293	357489	263614	1984348	218801	110972	1183004	251031	318993	1230426	1160567	235812	148556	148768	126331	975193	440459	0	0	0	0	0	0	1050438	855208	684817	419694	263614	251031	1160567	148768	440459	0.564341	0.330144	1.67085	0.651156	0.598129	0.605942	2.76527	0.883762	4.62321	0.433107
21	ADP	C00008	Nucleotides	426.022	0.609854	-	3503042	2545430	2489262	2202815	2737933	1866969	1717384	2723271	3180935	3132999	5094388	5999306	3015026	2414606	2470260	2152222	3697177	4110522	1099.45	0	0	0	448.507	0	3801355	3783514	3676461	2545430	2202815	2723271	5094388	2470260	3697177	1.12141	0.315874	1.67839	0.180048	1.06987	0.603997	2.00139	0.104924	1.87069	0.0813517
22	AMP	C00020	Nucleotides	346.055	0.661458	-	22477510	2098052	6740840	9210380	1672048	5554454	16683320	3113741	10153310	10298470	7834322	10774500	12230020	9255487	6349818	21473660	9467216	12165340	3826.67	0	364.86	462.432	537.895	524.991	15333620	14559310	14989840	6740840	5554454	10153310	10298470	9255487	12165340	1.66632	0.240683	2.1902	0.103951	1.50624	0.953296	1.52777	0.903716	1.0143	0.935276
23	dAMP	C00360	Nucleotides	330.06	0.683237	-	33765.2	12680.3	16484.3	63374.2	7626.74	13153	27577.4	15312.2	15053.2	86005	56118.4	51742.4	16423.1	8143.45	4865.62	90875.8	19373.2	21926.7	0	0	0	0	0	0	29938.5	46151.1	52070	16484.3	13153	15312.2	56118.4	8143.45	21926.7	0.61913	0.369717	1.66704	0.61478	0.928897	0.839478	3.40435	0.025531	3.66494	0.0171179
24	Adenosine	C00212	Nucleotides	268.103	0.721602	+	4983292	779811	2344705	7532918	603965	1689005	11767060	969507	3341297	3449130	3214907	3519361	2664381	2499108	1297469	6210660	2182053	2026628	1706.55	4636.79	8496.01	5246.66	2636.08	7866.62	4035493	3437151	2964708	2344705	1689005	3341297	3449130	2499108	2182053	1.47963	0.636177	1.29192	0.941905	1.42504	0.489894	1.47103	0.603814	1.03227	0.581153
25	Adenine	C00147	Nucleotides	134.046	0.646069	-	346753	83600.9	105748	316703	81460.9	78193.7	180791	62459.4	117085	437813	280246	148816	131334	81579.3	70419	283272	122823	156761	19575.4	7297.24	2286.7	2444.68	1794.83	3041.53	180156	185324	186672	105748	81460.9	117085	280246	81579.3	156761	1.00145	0.472246	1.92437	0.771636	1.10721	0.554501	2.65014	0.405387	2.39353	0.134749
26	GTP	C00044	Nucleotides	521.984	0.58824	-	44516.1	109729	20738.5	34069.3	161110	16191.2	11628.8	72677.4	12543	32463.5	150882	76540.1	25824.2	10097.1	10509	19319.9	76251	28515.3	0	0	0	0	0	0	103137	69359.8	48806.8	44516.1	34069.3	12543	76540.1	10509	28515.3	0.30846	0.297218	0.83698	0.583976	0.281763	0.479092	1.71938	0.551733	6.10221	0.246079
27	GDP	C00035	Nucleotides	442.016	0.593884	-	627272	310701	284328	481826	361085	267143	303381	260706	312829	607518	878972	770730	466013	254757	213525	644255	594163	505174	0	0	0	0	0	0	643002	600001	643020	310701	361085	303381	770730	254757	594163	0.705533	0.589005	1.64549	0.0466897	0.976442	0.359552	2.48062	0.0636007	2.54047	0.00463741
28	GMP	C00144	Nucleotides	362.051	0.632018	-	3567664	213590	615510	3709307	153404	635019	1784915	239667	705818	2959126	1962798	965973	858517	675698	476734	3507810	778635	720609	0	0	0	0	0	0	1659068	1723092	1693200	615510	635019	705818	1962798	675698	778635	1.06406	0.500025	1.22616	0.912092	1.14672	0.654939	3.1889	0.700862	2.78088	0.225505
29	Guanosine	C00387	Nucleotides	284.098	0.718724	+	133168	5221.01	47101.8	103316	0	44136.1	270345	17985.6	99651.6	116342	76525.4	37772	34349.1	48626.8	22516.4	139095	45522.2	30082.4	620.364	0	1257.57	0	0	0	91918.8	60705.7	51545.9	47101.8	44136.1	99651.6	76525.4	34349.1	45522.2	0.778255	0.673953	1.03141	0.646947	2.11566	0.463429	1.62468	0.749348	0.76793	0.536823
30	Guanine	C00242	Nucleotides	152.056	0.714827	+	715182	82354.4	176901	543633	66677	158054	594277	86794.4	217520	775548	386496	208888	404428	187519	242731	433930	252299	270122	0	0	2798.1	1057.95	1187	0	396386	269084	410614	176901	158054	217520	386496	242731	270122	1.53575	0.896788	1.70905	0.710488	1.22962	0.924004	2.18482	0.636136	1.77683	0.524634
31	CTP	C00063	Nucleotides	481.977	0.578693	-	57937	187712	42965.9	43314.9	323275	23849.6	11166.3	119244	23157.7	24242.7	143679	113835	35665.1	14417.4	12391.7	11769.2	123688	33135.4	0	0	0	0	0	0	119078	119172	86739.7	57937	43314.9	23157.7	113835	14417.4	33135.4	0.332851	0.322822	0.764988	0.511056	0.399705	0.47593	1.96481	0.970604	4.91564	0.437344
32	CDP	C00112	Nucleotides	402.01	0.586825	-	748650	470330	417754	669943	592976	341796	222529	402782	400545	477778	1022493	675087	477907	332027	233212	462261	737985	560139	0	3503.19	0	0	0	0	674481	661831	656242	470330	592976	400545	675087	332027	560139	0.559933	0.199532	0.944623	0.705478	0.851626	0.161589	1.43535	0.396951	1.68542	0.0873326
33	CMP	C00055	Nucleotides	322.044	0.615127	-	1426293	136402	380155	1106107	110857	334380	854778	169550	546334	857601	795225	432900	704910	569652	424564	1167868	529313	554769	0	0	0	0	0	0	795605	716761	655683	380155	334380	546334	795225	569652	554769	1.70361	0.882256	1.6591	0.558833	1.43713	0.793092	2.09184	0.914618	1.45557	0.511095
34	Cytidine	C00475	Nucleotides	242.079	0.64485	-	2572997	1214188	1440568	1558943	1562151	1087959	1882665	1241798	2440738	2725684	1651519	2350770	2482970	1522709	2094842	2847093	1571523	2721301	3316.32	3600.24	380.029	394.148	414.714	0	1642804	2252089	2598341	1440568	1558943	1882665	2350770	2094842	2721301	1.34376	0.120394	1.74561	0.0882249	1.30689	0.846469	1.63184	0.394862	1.24864	0.454146
35	Cytosine	C00380	Nucleotides	112.05	0.700272	+	242040	46403.2	73167.1	128343	44948.6	61173.6	210011	67621.4	117304	192978	148174	104857	156545	115720	136756	174971	95954.9	117418	7896.19	15502.7	14551.8	12226.7	13693.1	10015.4	119380	141310	167514	73167.1	61173.6	117304	148174	136756	117418	2.23554	0.107306	1.91942	0.214058	1.60323	0.888095	2.02515	0.693215	1.26317	0.745124
36	UTP	C00075	Nucleotides	482.96	0.5815	-	210497	782711	185375	167334	1107991	102448	53519.6	545434	131176	118236	492712	444929	115755	76752.7	75917	42739	438959	166958	0	0	0	2910.31	0	0	473526	443933	352170	210497	167334	131176	444929	76752.7	166958	0.45868	0.318959	0.997752	0.520377	0.623173	0.57875	2.11371	0.866237	3.39186	0.603319
37	UDP	C00015	Nucleotides	402.995	0.584613	-	2573694	1896106	1760769	2249776	2253961	1310840	881767	1655046	1952524	1848384	3158312	2683872	1734814	1499263	1395859	1597254	2695620	2675175	0	0	0	0	0	0	2603701	2498694	2312058	1896106	2249776	1655046	2683872	1499263	2675175	0.666405	0.296676	1.18909	0.46763	0.872866	0.226326	1.41547	0.347953	1.62163	0.0989966
38	UMP	C00105	Nucleotides	323.028	0.626578	-	15897590	1343561	3153457	13940010	936842	2690814	7624990	1404015	4674072	12882840	8716391	4838060	4972508	4005829	2836960	11714110	4408618	4318280	2255.07	0	0	0	0	0	8594907	7605736	6122038	3153457	2690814	4674072	8716391	4005829	4408618	1.48871	0.665866	1.6384	0.850158	1.48221	0.673762	2.76407	0.714873	1.86484	0.221845
39	Uracil	C00106	Nucleotides	113.035	0.72413	+	374306	67992.2	83740.9	159378	51480.8	99205.7	450076	73732.2	179739	418657	154600	137693	200642	76877.7	106678	332242	92372.9	132488	14286.9	10239.3	13136.4	11258.6	10190.8	14863.8	144479	201656	245842	83740.9	99205.7	179739	154600	106678	132488	1.07533	0.638123	1.33549	0.364066	2.14637	0.713188	1.84618	0.671397	0.860139	0.987174
40	IMP	C00130	Nucleotides	347.039	0.634177	-	743863	50924.8	63636.8	350859	36649.7	96775.1	201243	45028.6	108304	480006	191852	186510	65789.4	71309.5	93996.8	406347	75375.4	90743.6	0	0	0	0	0	0	255930	259015	244103	63636.8	96775.1	108304	191852	71309.5	90743.6	0.736858	0.43196	0.937675	0.848824	1.70191	0.511487	3.0148	0.999942	1.77142	0.191769
41	Inosine	C00294	Nucleotides	267.073	0.985958	-	379602	8297.31	70544.5	242418	7130.72	47401.8	309136	17527.5	136569	347721	156414	94607.2	96185.9	84066.5	59713.5	533638	88991.6	103370	475.813	4542.39	2165.15	1690.74	631.927	741.087	150069	176408	153618	70544.5	47401.8	136569	156414	84066.5	103370	1.77349	0.808675	2.18073	0.429726	1.93592	0.991606	2.21723	0.751377	1.14531	0.711903
42	Hypoxanthine	C00262	Nucleotides	137.046	0.762918	+	10660410	503190	2572826	6087562	289440	3223557	15571960	707735	5454972	11221720	6046136	3388741	4240094	3102254	1688183	14046730	3865206	3756353	3930.3	2341.21	9728.67	5768.4	3053.24	2920.31	5319006	6605076	6335740	2572826	3223557	5454972	6046136	3102254	3865206	0.96237	0.922274	1.19905	0.349548	2.12023	0.645489	2.35	0.582209	1.10837	0.945611
43	Xanthine	C00385	Nucleotides	151.025	0.713826	-	41082.6	9984.01	12705.6	21757	2151.73	3933.49	67567.2	10691.9	27995.3	76113.3	55367.7	27885.2	17679.7	13736	7427.59	35990.5	15139.6	16639.1	2476.56	2505	2017.61	1797.92	1024.92	1777.46	33658.3	29637.3	36885.4	12705.6	3933.49	27995.3	55367.7	13736	16639.1	3.49207	0.624939	4.23011	0.220695	2.20338	0.508966	4.35774	0.136639	1.97775	0.463685
44	3',5'-Cyclic AMP	C00575	Nucleotides	328.045	1.01071	-	3363.63	5848.12	1647.73	5821	10073.1	1701.15	1416.19	968.145	1150.5	59578.9	12502.3	4498.65	872.269	0	1027.47	3862	1740.42	1779.03	0	0	0	0	0	0	7299.07	7585.55	6100.52	3363.63	5821	1150.5	12502.3	872.269	1779.03	0.149849	0.0984207	0.305623	0.247488	0.342041	0.1173	3.71691	0.272366	10.8668	0.229435
45	5'-Phosphoribosyl-N-formylglycinamide	C04376	Nucleotides	313.044	0.610975	-	394663	166092	149877	97723.4	89179.4	42999.7	118790	221044	179169	9655.16	48968.8	66789.7	187698	204051	185004	123529	73360.8	123765	0	0	0	0	0	0	180164	131168	140639	166092	89179.4	179169	48968.8	187698	123529	2.10472	0.00302573	1.38517	0.273837	1.07873	0.491383	0.294828	0.0732477	0.27331	0.0184181
46	4-Pyridoxate	C00847	Nucleotides	182.043	0.693812	-	296569	169014	250078	314195	195194	201570	134714	161072	84653.9	300749	435504	346351	51646.6	58188.9	36777.6	739130	639559	523811	0	711.623	0	0	385.773	392.862	587177	484144	412122	250078	201570	134714	346351	51646.6	639559	0.256222	0.00862753	3.17289	0.00560658	0.538689	0.0620204	1.38497	0.0876369	2.57101	0.00676022
47	Nicotinamide	C00153	Nucleotides	123.055	0.764289	+	2879123	756775	752363	1520428	833146	659366	2143095	1000865	1253288	5048088	2632296	2540915	1248954	818489	1245119	3651160	1632516	1797440	118785	119607	166376	146061	139898	148170	1995459	1892906	2021081	756775	833146	1253288	2632296	1245119	1797440	1.49448	0.75529	2.15741	0.124182	1.65609	0.99715	3.47831	0.147368	2.10031	0.094872
48	UDP-glucose	C00029	Nucleotides	565.047	0.568986	-	3516009	1151154	1332473	2596471	1356228	1087608	1243672	1051693	1377672	2603039	2439961	1605781	1224636	979550	810607	2473050	1753775	1753838	426.582	0	0	280.113	0	0	2066888	2077058	1795143	1332473	1356228	1243672	2439961	979550	1753838	0.722261	0.232273	1.29317	0.581175	0.933356	0.368443	1.83115	0.804964	1.9619	0.0372625
49	ADP-D-ribose	C01882	Nucleotides	558.064	0.60893	-	12950.3	1197.79	3313.78	4279.7	3249.23	7740.99	36463.5	3416.76	18841.4	125881	101866	64417.9	19083.5	6584.21	10924.6	84121	30366.7	34607.9	0	0	0	0	0	0	43915.9	48397.4	37536.8	3313.78	4279.7	18841.4	101866	10924.6	34607.9	2.55265	0.143068	8.08652	0.0615011	5.68578	0.24918	30.7403	0.00739272	5.40652	0.0184838
50	NAD+	C00003	Nucleotides	664.115	0.689155	+	1401333	1041621	945074	808605	1302326	1139439	1611520	1575046	1095856	1333993	1404594	707185	2682074	1714278	2357868	882120	1271844	2265318	6470.38	0	9954.33	1715.97	1622.17	2448.04	1727615	970711	1995930	1041621	1139439	1575046	1333993	2357868	1271844	2.06932	0.0216317	1.1162	0.42264	1.51211	0.24055	1.28069	0.944863	0.846955	0.370991
51	Phosphate	C00009	Phosphates	96.968	0.63488	-	88598260	87498280	66242320	93604160	69625060	71365050	57788560	58045040	46145340	107531000	102690700	82134920	37942100	35348640	30707540	89165420	74971430	55999980	155648	140511	17286.2	53569.2	74868.5	84316.8	81504800	91931110	74680650	87498280	71365050	57788560	102690700	35348640	74971430	0.495321	0.00554799	1.05053	0.715708	0.660454	0.0316631	1.17363	0.192707	1.77701	0.00757141
52	Diphosphate	C00013	Phosphates	176.934	0.607074	-	12003620	10696150	7336190	11900180	6847652	8313804	6699800	4865050	4989642	11386700	12698450	8524203	4929198	4675864	3352077	10183040	9032721	7048054	2273.48	7188.99	579.014	0	371.826	0	10997540	9787217	9234663	10696150	8313804	4989642	11386700	4675864	9032721	0.562422	0.0407926	1.08647	0.887082	0.46649	0.0409698	1.06456	0.668264	2.28207	0.0173302
53	D-Glucose	C00031	Glycolysis	179.055	0.658942	-	1666474	813059	1028309	1195496	1107488	1006079	1071683	872407	1774431	1072755	861094	1426612	1993955	1444068	2138788	2455104	1500762	3256463	11255.8	18177	9350.11	10484	11194.6	10103.2	1406086	1625990	1734780	1028309	1107488	1071683	1072755	1993955	2455104	1.80043	0.0258533	2.21682	0.0633657	1.04218	0.860506	1.04322	0.879748	1.001	0.727658
54	Hexose phosphate	C02965	Glycolysis	259.022	0.600928	-	1062526	433919	407173	809133	383129	340321	652675	320046	528123	1070207	972564	904458	474322	356096	359312	1237687	474154	598941	720.621	0	0	0	0	566.05	792082	752532	785472	433919	383129	528123	972564	359312	598941	0.937836	0.500843	1.56329	0.406424	1.2171	0.59849	2.24135	0.188132	1.84155	0.011229
55	D-Fructose 1-6-bisphosphate	C00354	Glycolysis	338.988	0.584568	-	624228	190479	130162	206726	192414	99592.3	220039	171907	125309	517562	719792	361864	195144	52008.8	58788.3	318781	224105	137605	0	0	0	0	0	0	329346	351030	315585	190479	192414	171907	517562	58788.3	224105	0.305531	0.326008	1.16471	0.384966	0.9025	0.417989	2.71716	0.308149	3.01071	0.0281622
56	D-Glyceraldehyde 3-phosphate/Glycerone phosphate	C00118	Glycolysis	168.989	0.599911	-	114192	39889.3	20539.1	38326.8	25790.8	18197.8	58617.1	29693.5	34608.6	76744.3	97993.2	67251.2	30506.8	17114.4	19442.8	59343.1	29575	36251.2	7310.59	7048.45	1245.02	1776.32	2947.01	6507.99	63095.4	62244.9	52277.6	39889.3	25790.8	34608.6	76744.3	19442.8	36251.2	0.753864	0.517828	1.40559	0.255012	0.867616	0.595362	1.92393	0.49516	2.21749	0.0357286
57	1-3-Bisphosphoglycerate	C00236	Glycolysis	264.951	0.557222	-	146984	96134.2	32962.8	56003.5	111868	13057.3	9432.48	32306.1	1792.05	12602.5	64997.7	27884.8	55536.3	3737.64	7114.91	32178.4	44070.2	4303.89	0	2715.22	0	0	0	374.097	60897.6	58630	61669.1	96134.2	56003.5	9432.48	27884.8	7114.91	32178.4	0.127044	0.31345	0.574578	0.340324	0.0981178	0.0862383	0.290061	0.193891	2.95626	0.316545
58	2/3-Phospho-D-glycerate	C00631	Glycolysis	184.985	0.583291	-	176115	127234	66010	128610	137665	60525.7	34426	69757.4	47898.3	83770.1	125050	104062	38531	46955.6	34306	76532.7	72258.2	73854.1	0	0	0	0	0	0	106482	112482	100230	127234	128610	47898.3	104062	38531	73854.1	0.299596	0.0487161	0.57425	0.227482	0.376457	0.0964904	0.817878	0.609352	2.17256	0.0271857
59	Pyruvate	C00022	Glycolysis	87.0071	0.64999	-	595864	336536	208402	362583	289730	218871	202122	164831	156839	612439	463908	542681	175171	118187	206732	417678	248558	251759	29169.4	368014	62199.8	43826.6	36044.1	35690.6	379689	366672	437144	336536	289730	164831	542681	175171	251759	0.604601	0.0647391	0.868941	0.833528	0.489786	0.147734	1.61255	0.260659	3.29235	0.00126749
60	Lactate	C01432	Glycolysis	89.0228	0.637861	-	8761435	3547631	2550568	7046720	2903338	1393292	6915330	4222060	4514828	11426980	6717702	6348262	4258074	1950302	3389506	9734456	2723930	5044232	183068	803449	128984	176998	159690	193302	6388310	5809102	6002694	3547631	2903338	4514828	6717702	3389506	5044232	1.16745	0.765091	1.73739	0.484203	1.27263	0.906233	1.89357	0.272557	1.48792	0.18527
61	Maltose	C00208	Other sugars	341.108	0.677053	-	37469	19462.4	23837	34969.9	18432.2	24599.8	39517.5	144221	40495.6	25336.6	28650.1	22950.5	37887.6	22764	78732.9	12503.6	28137.3	26904	11214.5	7147.17	2598.22	2364.13	5235	6923.25	22163.7	24312.5	28836.9	23837	24599.8	40495.6	25336.6	37887.6	26904	1.54016	0.3048	1.09367	0.642885	1.69885	0.245398	1.06291	0.832789	0.625663	0.230869
62	Mannitol	C00392	Other sugars	181.07	0.676799	-	98721.3	113045	60414.3	69310.6	114052	88022.7	59999.7	69782.7	77938.5	161493	239292	99915.2	52297.1	54733.7	36728	97777.7	86721	88911.4	3560.24	5432.35	2784.25	2122.29	3311.52	3189.97	104974	64228.3	87937.2	98721.3	88022.7	69782.7	161493	52297.1	88911.4	0.594133	0.0396537	1.0101	0.962261	0.706866	0.263837	1.63584	0.153198	2.31422	0.0741944
63	Citrate	C00158	TCA cycle	191.018	0.611234	-	2990042	1405075	821361	3019980	2179146	1364214	2611782	1596427	1589321	5064194	10292830	7600050	640698	968988	821766	2241643	4560140	3418483	0	1271.18	0	930.659	325.215	410.697	3893637	4558687	4399600	1405075	2179146	1596427	7600050	821766	3418483	0.377105	0.0475289	1.56873	0.212452	1.13619	0.804273	5.409	0.0227634	4.76066	0.0208981
64	2-Oxoglutarate	C00026	TCA cycle	145.013	0.575751	-	69405.5	51762.8	41768.7	18429.7	71136.2	78395	154896	170977	138791	144127	234895	230061	51485.7	87814.9	125719	61892.3	178057	225597	768.712	859.474	360.597	529.402	430.138	508.223	138079	129034	133682	51762.8	71136.2	154896	230061	87814.9	178057	1.23446	0.320761	2.50304	0.13	2.99242	0.00122293	4.44453	0.00825107	1.48526	0.194396
65	Succinate	C00042	TCA cycle	117.018	0.591937	-	598779	145469	238095	434354	198385	200847	567007	239894	402879	605977	541430	411635	350887	352502	299901	668064	334332	501411	33051.4	33304.3	6511.17	13310.2	20246	26184.6	466990	486933	527097	238095	200847	402879	541430	350887	501411	1.74703	0.51918	2.49648	0.146237	1.6921	0.674187	2.27401	0.26821	1.3439	0.351023
66	Fumarate	C00122	TCA cycle	115.003	0.60053	-	270060	172768	211301	202259	210057	149846	223845	240197	194447	268080	407619	280726	146146	175424	114080	218084	289117	245833	8853.02	6115.37	2424.74	2366.3	2544.71	9869.48	315228	239594	238200	211301	202259	223845	280726	146146	245833	0.722571	0.178909	1.21543	0.0855922	1.05936	0.965202	1.32856	0.128852	1.25411	0.0996763
67	Malate	C00149	TCA cycle	133.013	0.592938	-	2916676	1699929	1836441	1709564	2163434	1908699	2295098	3294290	2869210	4220565	5702034	4271538	1229502	2603011	1855642	2958198	3843487	3789951	5894.87	12659.9	890.84	1249.49	3315.55	5414.16	4032284	3454893	3230220	1836441	1908699	2869210	4271538	1855642	3789951	0.972203	0.944142	1.98562	0.00705238	1.56238	0.237403	2.32599	0.014091	1.48875	0.0277355
68	Oxaloacetate	C00036	TCA cycle	131	0.625466	-	51867.2	41670.2	34719.3	52410.6	24019.6	26166	33381.5	31523.7	32817.1	48616.1	53655.8	39006.4	29639.4	21195	20198.6	42991	35684.9	33107.9	4231.53	994.997	1528.97	3044.37	2937	3545.58	35918.6	39514.8	42815.7	41670.2	26166	32817.1	48616.1	21195	35684.9	0.810018	0.334912	1.36379	0.765565	0.787542	0.112009	1.16669	0.545363	1.48143	0.0285294
69	2-Hydroxyglutarate/Citramalate	C02630	Alternative Carboxylic acids	147.029	0.605441	-	262516	122232	85080.2	232620	88915	97024.9	300770	181789	275158	356816	368069	249388	224434	218345	281436	317620	220498	369534	12594.5	14136.4	3667.47	2985.58	6540.42	5985.7	343087	294955	235554	122232	97024.9	275158	356816	224434	317620	2.31316	0.115142	3.27359	0.0631505	2.25112	0.213953	2.91918	0.0633374	1.29677	0.239826
70	Sedoheptulose 1-phosphate	C06222	Pentose Phosphate Pathway	289.032	0.60397	-	316530	110594	120820	238674	106491	77609.2	144590	100834	134444	187303	249912	211919	135461	126477	88210	250021	170168	135856	2200.39	5282.15	1195.44	0	2005.04	0	197394	197996	206708	120820	106491	134444	211919	126477	170168	1.18768	0.663704	1.59797	0.500275	1.11277	0.458111	1.75401	0.652542	1.57626	0.016288
71	alpha-D-Ribose 1-phosphate	C00620	Pentose Phosphate Pathway	229.011	0.61364	-	1663772	101947	307054	1550761	94608.6	287881	964565	108444	468850	889367	798278	379770	438731	459906	265138	1384166	507761	438934	1244.93	4361.7	2434.82	0	880.483	1071.93	815720	742127	720717	307054	287881	468850	798278	438731	507761	1.524	0.607413	1.76379	0.821002	1.52693	0.763443	2.5998	0.997397	1.70263	0.58286
72	5-Phospho-alpha-D-ribose 1-diphosphate	C00119	Pentose Phosphate Pathway	388.945	0.557576	-	116145	86710.9	22798.2	61609.3	95949	13084.5	19819.3	21317	2024.96	25824.6	63177.3	44775.3	54261.3	3199.85	6990.99	42561.1	37864.9	6365.81	0	0	0	0	0	0	69275.1	63685.5	54080.8	86710.9	61609.3	19819.3	44775.3	6990.99	37864.9	0.113473	0.290894	0.614597	0.352464	0.228568	0.0975431	0.516375	0.359103	2.25918	0.072079
73	Glutathione	C00051	GSH homeostasis	308.09	0.718843	+	158637900	89604380	88491810	139302400	112579400	101420200	114308500	65661220	123293100	154273900	124985200	128917700	120173600	86126100	103361000	150107400	114100000	113333600	0	4126.42	5040.45	2606.57	0	2854.42	132997000	132353200	128588700	89604380	112579400	114308500	128917700	103361000	114100000	0.918116	0.385072	1.01351	0.650735	1.2757	0.722747	1.43874	0.393864	1.12781	0.157142
74	Glutathione disulfide	C00127	GSH homeostasis	613.158	0.717968	+	904985	556868	362791	248006	689616	436470	316986	224691	334135	972068	425821	442823	592224	191774	330777	488888	364314	297131	0	1667.43	1010.13	0	0	0	311413	399295	639022	556868	436470	316986	442823	330777	364314	0.757845	0.644727	0.834681	0.621762	0.56923	0.122985	0.795202	0.983221	1.39698	0.152807
75	5-Oxoproline	C01879	GSH homeostasis	130.05	0.678641	+	9487337	3855102	5513314	5771628	5642622	4134793	7796898	6005014	11170940	5650970	5411354	5511976	10843610	9419696	8432703	7277202	7376258	8390307	35869.9	47751.4	138122	95928.4	91164.8	91228	5936598	6358320	6502184	5513314	5642622	7796898	5511976	9419696	7376258	1.66938	0.00744848	1.30724	0.0169974	1.41419	0.417047	0.999757	0.672912	0.706945	0.138527
76	S-Glutathionyl-L-cysteine	C05526	GSH homeostasis	425.08	0.621538	-	253953	109687	119230	159797	138115	81755.2	123244	99931.9	133542	170646	121385	189579	133753	85869.8	90651.9	179020	123847	162042	0	0	0	0	0	0	129549	198163	170298	119230	138115	123244	170646	90651.9	162042	0.656352	0.452163	1.17325	0.373836	1.03367	0.427165	1.43123	0.993796	1.38461	0.139606
77	Cys-Gly	C01419	GSH homeostasis	179.048	0.717218	+	1585315	899690	893029	1430646	1079374	972952	1076186	653026	1202362	1436755	1274829	1258161	1094953	865928	1027414	1468162	1058896	1059840	0	0	0	0	0	0	1352838	952742	1334748	899690	1079374	1076186	1274829	1027414	1059840	0.951861	0.344802	0.981902	0.867051	1.19617	0.627311	1.41696	0.451406	1.18458	0.120099
78	Dehydroascorbate	C05422	GSH homeostasis	173.007	0.607517	-	33045.9	19473.3	21050.5	41480.8	44494.6	17109.3	50792.4	38274.2	36484.1	65787	145417	107258	21173	25987.3	35360.6	39854.1	88320.2	79484.5	362.121	0	1361.79	1296.69	1163.15	578.624	59160.4	63468.2	59827	21050.5	41480.8	38274.2	107258	25987.3	79484.5	0.626489	0.515436	1.91617	0.113266	1.81822	0.0494113	5.09528	0.0251224	2.80235	0.0516667
79	Cystathionine	C00542	Serine biosynthesis and one-carbon metabolism	221.059	0.656452	-	150738	109967	93440.3	116433	58340.4	47106.5	74761.8	81659.9	93874.1	102818	147471	93867.2	40207.4	54682.2	48334.9	73678.9	77124.2	96542.3	0	0	346.968	593.726	0	0	133672	88880.9	94628.3	109967	58340.4	81659.9	102818	48334.9	77124.2	0.828498	0.297088	1.32197	0.726643	0.742586	0.125571	0.934988	0.895348	1.2591	0.148243
80	Dimethylglycine	C01026	Serine biosynthesis and one-carbon metabolism	104.07	0.693856	+	375434	279717	223953	317580	319264	221323	1185178	412086	1028352	270378	339207	316676	1255176	777303	931876	627411	531012	589096	32144.7	93073.8	95323.4	105922	86220.1	97147.6	350956	307168	373058	279717	317580	1028352	316676	931876	589096	2.9343	0.00827991	1.85495	0.0022835	3.6764	0.072358	1.13213	0.762815	0.307945	0.0750056
81	Phosphoserine	C02532	Serine biosynthesis and one-carbon metabolism	184.001	0.598493	-	251401	111102	131605	380093	114724	111254	10541.1	37820.1	96012	56687	110366	137616	163378	62347.4	200300	349377	103173	278386	0	0	0	0	0	0	197597	184617	190549	131605	114724	37820.1	110366	163378	278386	1.4241	0.573838	2.42657	0.736247	0.287375	0.0821379	0.838614	0.273524	2.91819	0.197907
82	3-Phosphonooxypyruvate	C03232	Serine biosynthesis and one-carbon metabolism	182.967	0.762677	-	47398.7	35880.2	32274.6	33508.3	38734	41340.2	59028.3	48035.2	76098.6	66406	38713.2	61690.4	57201.1	57089.9	106639	54141	36706.4	71415.7	931.918	0	0	0	0	329.935	37422.5	72071	59547	35880.2	38734	59028.3	61690.4	57201.1	54141	1.47677	0.0981925	1.39776	0.189626	1.64515	0.0735684	1.71934	0.152773	1.0451	0.668771
83	S-Adenosyl-L-methionine	C00019	Serine biosynthesis and one-carbon metabolism	399.144	0.643384	+	151630	96475.7	70801.3	105110	117406	103951	253706	120317	385532	250671	173241	191856	154437	139744	158105	190578	116462	188373	0	0	0	0	0	0	178897	125564	164006	96475.7	105110	253706	191856	154437	188373	1.46929	0.00405014	1.79214	0.0849936	2.62974	0.140947	1.98864	0.0413091	0.756214	0.581553
84	Cadaverine	C01672	Polyamines	103.123	0.611347	+	12131.5	7053.73	11010.7	23937.3	4151.42	18624.6	18175.2	22351	53499.9	32942.9	3802.24	50404.1	14968.6	72031.8	41824	29422.2	132936	57621.9	0	0	0	0	0	0	32492.6	27907.6	43161	11010.7	18624.6	22351	32942.9	41824	57621.9	2.24563	0.19307	3.09386	0.140245	2.02994	0.131564	2.9919	0.237512	1.47388	0.902534
85	Spermidine	C00315	Polyamines	146.165	0.590802	+	1098124	591979	191732	1235917	595104	467771	535174	462540	1556398	2245801	1398585	724807	358526	2650761	852021	1250587	717690	1681825	0	104759	46534.7	29647.4	19770.7	18258.6	1436510	1165796	1392985	591979	595104	535174	1398585	852021	1250587	1.43172	0.518203	2.10146	0.286301	0.904042	0.63725	2.36256	0.180845	2.61333	0.343949
86	N-Acetylneuraminate	C00270	Aminosugars	308.098	0.62672	-	879658	282820	376524	542750	171006	192023	850496	480135	691233	1572282	1076028	1135004	443263	360619	434712	1093252	501592	720528	0	1106.41	368.338	0	0	0	856449	804007	747378	376524	192023	691233	1135004	434712	720528	2.26386	0.419427	3.75231	0.0895345	1.83583	0.494039	3.01443	0.0367843	1.642	0.0364175
87	N-Glycoloyl-neuraminate	C03410	Aminosugars	324.093	0.621796	-	97479.6	34938.3	30530.7	65324.2	30088.5	14192.7	96660.4	49523.2	73327.2	139530	102496	98156.7	54099.1	41434.3	41942.4	121320	59135.4	70619.7	0	852.43	0	309.511	0	0	96061.1	100845	72888.3	34938.3	30088.5	73327.2	102496	41942.4	70619.7	1.39397	0.585054	2.34706	0.124932	2.09876	0.50143	2.93362	0.0797475	1.39779	0.100505
88	alpha-D-Glucosamine 1-phosphate	C06156	Aminosugars	258.038	0.624712	-	33538.2	10405.1	27213	24846.6	21142.5	17474.2	27962	23343.8	43751.1	55802.7	62633.5	61836.1	20842.4	28129.9	31478.5	48882.8	35118.2	57954	5676.11	6066.44	892.592	422.757	3634.21	4610.89	44971.5	47273.1	39087.2	27213	21142.5	27962	61836.1	28129.9	48882.8	1.33049	0.209765	2.31207	0.0198925	1.02753	0.438281	2.2723	0.00733587	2.21143	0.0122454
89	UDP-N-acetyl-D-glucosamine	C00043	Aminosugars	606.074	0.569526	-	2487743	902778	1204858	2265596	1212702	976264	1407374	1006456	1524537	2554599	2124364	1733386	1173664	1103974	1049146	2365371	1705792	1960507	406.367	0	0	0	0	0	1955332	1861722	1632026	1204858	1212702	1407374	2124364	1103974	1960507	0.910342	0.398299	1.61664	0.298526	1.16808	0.690051	1.76317	0.325331	1.50945	0.0441037
90	CMP-N-acetylneuraminate	C00128	Aminosugars	613.139	0.570514	-	260763	105156	129465	210492	116309	93742.2	133932	131795	182232	418150	352922	221293	164289	120939	110509	327414	203420	220197	0	0	0	0	0	0	231832	237998	200187	129465	116309	133932	352922	120939	220197	1.03981	0.843887	1.89321	0.105208	1.03451	0.77232	2.72601	0.0930033	2.63508	0.0393626
91	Phosphocreatine	C02305	Arginine and proline metabolism	210.028	0.573746	-	2466359	864942	1310731	4103375	1647942	1623726	745414	787344	1050047	1014501	1479658	954302	1840972	1994580	1785962	3788813	2576049	2987092	0	1072.59	0	0	0	0	2170963	2098519	2111373	1310731	1647942	787344	1014501	1840972	2987092	1.11713	0.517699	1.81262	0.502998	0.600691	0.231192	0.773996	0.475047	1.28851	0.206187
92	Creatine	C00300	Arginine and proline metabolism	132.077	0.691387	+	93545420	60144940	58731200	142216200	105872100	87423030	76578950	60334640	82935380	73640840	73827850	58578960	113866000	116751600	101012600	126821600	127760200	161134300	6728.09	81260.7	482432	101385	81854.5	105508	105389000	98723400	102964800	60144940	105872100	76578950	73640840	113866000	127760200	1.07551	0.942342	1.20674	0.245427	1.27324	0.860534	1.22439	0.872758	0.961633	0.613638
93	Creatinine	C00791	Arginine and proline metabolism	114.066	0.698695	+	898784	378550	459644	725004	548756	539909	618333	617233	942413	677234	764095	634036	703493	845500	660922	783974	615933	1081007	28635.2	33943.2	38051	36538.2	35078.2	36071.3	478330	696426	692768	459644	548756	618333	677234	703493	783974	1.28198	0.183118	1.42864	0.209122	1.34524	0.491811	1.47339	0.534263	1.09526	0.780519
94	trans-4-Hydroxy-L-proline	C01157	Arginine and proline metabolism	130.049	0.628542	-	248319	115567	96525.7	212637	136415	85197.2	98607.8	95893.2	88389.5	163077	118563	143934	122498	115428	84745.6	309717	136651	219261	7359.15	22224.8	2782.74	4402.17	4184.9	3436.8	185590	183293	204791	115567	136415	95893.2	143934	115428	219261	0.846151	0.391998	1.60731	0.282734	0.82976	0.28377	1.24545	0.825871	1.50098	0.0229681
95	Pantothenate	C00864	Panthothenate metabolism	218.103	0.706269	-	476682	268916	330452	345570	336320	240862	294856	215577	423076	510035	468407	440046	226590	342570	211204	338696	278345	354858	457.443	1299.49	0	1150.58	361.028	0	350344	427306	369622	330452	336320	294856	468407	226590	338696	0.673734	0.423405	1.00707	0.708359	0.892279	0.611312	1.41747	0.15334	1.5886	0.0643407
96	Taurine	C00245	Sulfur metabolism	124.006	0.660625	-	10917320	6912364	9213163	23621510	21768570	15589460	12469950	12093180	16638490	5771010	8515729	10878220	30147570	23923730	23429210	51954740	26518200	48925890	16754.2	3462.32	626.916	2447.31	3448.33	3256.97	21737930	18125440	25676490	9213163	21768570	12469950	8515729	23923730	48925890	1.099	0.16553	2.24755	0.0574857	1.35349	0.0643558	0.9243	0.755549	0.6829	0.0614416
97	Hypotaurine	C00519	Sulfur metabolism	108.011	0.676207	-	211919	102657	209077	406075	347899	379354	222472	223491	356055	102156	185089	237968	445985	553795	580860	903529	484773	931516	1985.88	659.187	4755.47	13329.4	6229.18	4273.06	363896	348257	434092	209077	379354	223491	185089	553795	903529	1.45984	0.0285394	2.38176	0.0530359	1.06894	0.179492	0.885267	0.992696	0.828172	0.19538
98	L-Cysteate	C00506	Sulfur metabolism	167.996	0.623627	-	199557	74445.6	96834	107364	103183	84913	150715	82663.1	188249	201701	77707.6	139280	182143	130640	176640	152764	69095.7	132216	445.558	0	469.365	0	382.832	0	81978	155412	130641	96834	103183	150715	139280	176640	132216	1.7119	0.0218109	1.28137	0.495719	1.55643	0.748978	1.43834	0.776746	0.924132	0.98447
99	(R)-S-Lactoylglutathione	C03451	Sulfur metabolism	378.097	0.623083	-	54819.6	15911.9	12546.2	94075.3	24775.8	18917.8	51151.4	36016.7	38590.2	135138	155953	89297.9	36019.7	24258.2	31581.4	191538	62592.6	91036.6	0	0	0	0	0	0	100609	101082	77076.9	15911.9	24775.8	38590.2	135138	31581.4	91036.6	1.27468	0.564223	3.67441	0.206972	2.42524	0.379561	8.49285	0.0143505	3.50186	0.0137582
100	3-Methyleneoxindole	C02796	Indole and Tryptophan	146.06	1.73448	+	270604	180558	299150	310225	255875	179178	275811	201075	329435	925368	693976	676104	210286	172600	217022	678064	410635	427567	35713.8	40394.7	33893	22681	25929	30708	370539	416160	520457	270604	255875	275811	693976	210286	427567	0.821832	0.297048	1.671	0.0529288	1.01924	0.735793	2.56454	0.00422902	2.51613	0.00496083
101	Indole	C00463	Indole and Tryptophan	118.065	1.73555	+	131694	103213	105167	98318.3	101519	86374.7	137609	71846.6	131859	358322	204031	210779	110130	70748.6	91072.8	201572	117492	140859	14232.4	35225.6	24298.5	41025	32213.6	31484.4	103222	147119	209379	105167	98318.3	131859	210779	91072.8	140859	0.926306	0.71816	1.43269	0.0854686	1.25381	0.986474	2.00424	0.0477895	1.59851	0.0576862
102	Anthranilate	C00108	Indole and Tryptophan	138.054	0.703273	+	103546	62953.3	66477.8	100315	74067.8	59893.7	61444.1	52762.2	66323.7	159373	165517	132089	70185.4	43658.8	61908.2	175638	112055	123916	1646.01	9643.28	12054.8	12058.1	10923.7	9969.63	125151	133438	114500	66477.8	74067.8	61444.1	159373	61908.2	123916	0.835832	0.24143	1.67301	0.0607432	0.924279	0.267277	2.39738	0.0107408	2.59379	0.00111528
103	Picolinic acid	C10164	Indole and Tryptophan	124.04	0.604414	+	2797269	3471162	1072832	1845049	3084880	1180336	1950105	2402233	3036990	4155448	3785938	3180615	2592072	2140530	3290600	2066992	2155868	3395588	0	30049	32308.5	0	0	0	2166388	2597973	3545217	2797269	1845049	2402233	3785938	2592072	2155868	1.40488	0.382584	1.16846	0.514514	0.858778	0.984608	1.35344	0.176412	1.57601	0.0427369
104	Glycerol 3-phosphate	C00093	Glycerophospholipid biosynthesis	171.005	0.609757	-	39166.2	38528.2	19056.2	21595.6	28055	23880.8	26658.3	25496.2	35998	61175.8	55321.1	62619.8	29346.9	32662.5	41938.5	75221.6	42401.7	61826.4	651.867	0	0	0	308.115	0	54410.1	53107.9	43901.5	38528.2	23880.8	26658.3	61175.8	32662.5	61826.4	1.36773	0.0739708	2.58896	0.0220655	0.691915	0.717872	1.58782	0.0169459	2.29481	0.00162948
105	Ethanolamine phosphate	C00346	Glycerophospholipid biosynthesis	140.011	0.637926	-	29886.3	8621.77	21913.9	33672.9	8309.93	16051.2	6430.81	10100.1	22945.3	39298.3	32017.9	44107.6	2674.05	11710	10424.8	19859.9	7575.72	26013.7	0	0	885.312	0	0	0	20608.2	24730.2	31248.4	21913.9	16051.2	10100.1	39298.3	10424.8	19859.9	0.649474	0.239327	1.23729	0.876883	0.460898	0.430517	1.7933	0.0618561	3.89089	0.0143917
106	N-Methylethanolamine phosphate	C01210	Glycerophospholipid biosynthesis	154.026	0.633091	-	741475	385861	331428	1470053	697240	381203	291162	245579	248383	534765	589871	430280	419646	291821	232732	1041248	540982	437729	3616.16	6300.31	2022.58	5121.35	4525.59	3935.27	699961	634281	668481	385861	697240	248383	534765	291821	540982	0.418538	0.17844	0.77589	0.661527	0.643711	0.157747	1.3859	0.826296	2.15299	0.00638639
107	Choline	C00114	Glycerophospholipid biosynthesis	104.107	0.664029	+	5999326	2534715	1596129	5734056	3371404	1623731	4835700	3761963	2911677	10889440	7557448	8151712	2127078	2719657	1868928	3954554	3999908	2918075	10976.8	66258.8	182062	75863.1	69149.7	87225.2	5308608	4869912	4556278	2534715	3371404	3761963	8151712	2127078	3954554	0.630918	0.333462	1.17297	0.971161	1.48418	0.76708	3.21603	0.0312537	2.16688	0.0125586
108	Acetylcholine	C01996	Glycerophospholipid biosynthesis	146.118	0.701756	+	2371604	1784610	1474676	3363605	2381663	1789858	2709309	1831502	3220534	2759928	3542612	3532101	3054756	2544106	1779466	5465590	3541885	5101664	2488.17	6977.55	9013.38	4745.61	6017.19	4318.27	3557853	3296086	3489565	1784610	2381663	2709309	3532101	2544106	5101664	1.06821	0.933653	2.14206	0.0427444	1.51815	0.215753	1.9792	0.0191864	1.30369	0.224398
109	L-Carnitine	C00318	Carnitine and fatty acid metabolism	162.112	0.679894	+	12926030	4554852	6084770	14904320	6691250	10130880	10920100	10388460	16090160	9716352	11782870	11335280	14512060	14890170	7851666	16793850	17839660	24202790	4693.21	12714	23512.8	12998.3	13693	13831.2	11378840	13631470	12581360	6084770	10130880	10920100	11335280	14512060	17839660	1.43246	0.60648	1.76092	0.0529383	1.79466	0.217231	1.86289	0.30828	1.03802	0.473275
110	acetyl-carnitine	C02571	Carnitine and fatty acid metabolism	204.123	0.721951	+	857203	474132	773551	1450782	1013077	1437026	2495847	1180314	2818242	2990980	3100935	4643160	1218199	1681844	3074903	2798891	1663938	6033624	21745.3	13714.9	20019.8	14450.7	12240.2	9084.73	2797633	2219528	2419831	773551	1437026	2495847	3100935	1681844	2798891	1.17036	0.296345	1.9477	0.170354	3.22648	0.0466276	4.0087	0.0062124	1.24244	0.125554
111	propionyl-carnitine	C03017	Carnitine and fatty acid metabolism	218.138	0.73528	+	7471154	5701040	8086026	7271992	5458058	5707586	5124608	4509772	8886127	9584348	6836058	11300170	6622830	5813214	6194250	20722720	2514049	15831150	8760.41	7762.89	9301.94	10329.4	4437.89	6948.47	9530699	10628230	9543738	7471154	5707586	5124608	9584348	6194250	15831150	1.08527	0.921725	2.7737	0.277108	0.685919	0.58614	1.28285	0.220181	1.87026	0.179482
112	butanoyl-l-carnitine	C02862	Carnitine and fatty acid metabolism	232.154	1.74381	+	2242648	1793869	1108506	3945027	4277860	2528946	2983372	1376024	2193674	4292602	6521058	7682396	1976774	1783723	3002748	4167121	4373231	3652615	19377.4	116444	131202	99588.1	89326.9	80126.7	3236054	3541987	3287633	1793869	3945027	2193674	6521058	1976774	4167121	0.50108	0.11271	1.0563	0.452219	1.22287	0.455992	3.63519	0.0131872	2.97267	0.0222124
113	acyl-C4-OH	HMDB13127	Carnitine and fatty acid metabolism	248.149	0.715791	+	79490.4	22245.9	39460.2	85488.7	49761.8	49012	207457	47592.5	102882	151664	160781	210474	58779.3	52623.1	78314.4	132338	33415.9	211571	2300.49	1184.34	0	0	0	0	132551	131272	134632	39460.2	49761.8	102882	160781	58779.3	132338	1.18121	0.905043	2.65943	0.290818	2.60724	0.220837	4.0745	0.00696345	1.56277	0.335759
114	acyl-C5	C20826	Carnitine and fatty acid metabolism	246.169	1.75501	+	5363202	3218529	4127619	4191613	2304184	2789884	3394138	3442244	4512566	10418780	6023450	6883888	2962927	2168487	3694499	10254440	3133455	7054654	46298.2	112642	121945	107330	97515.7	98269.6	5522428	6899266	5484907	4127619	2789884	3442244	6883888	2962927	7054654	1.06203	0.841237	2.52865	0.156564	0.833954	0.563405	1.66776	0.0752713	1.99983	0.0456986
115	acyl-C5:1	HMDB02366	Carnitine and fatty acid metabolism	244.154	1.75542	+	48833.8	66333.5	80627.6	110458	61621.3	51081.7	156347	106678	183466	163796	135146	239538	127858	95496.4	135928	234344	120338	232227	18658.3	33073.1	45672.6	38072.4	39043.1	42028.3	143123	170948	129197	66333.5	61621.3	156347	163796	127858	232227	2.0749	0.108974	3.76861	0.0442748	2.35698	0.0262869	2.46929	0.0244937	1.04765	0.469387
116	acyl-C5-OH	ac107	Carnitine and fatty acid metabolism	262.164	0.718903	+	112447	54658.4	71349.3	122164	32172.2	81170.2	127450	45882	154156	149550	139581	192848	89735.6	61898.9	92206.9	180012	45266.2	251785	1801.64	0	1820.81	0	1475.16	0	122366	151059	152746	71349.3	81170.2	127450	149550	89735.6	180012	1.10552	0.925122	2.21772	0.288763	1.78629	0.465369	2.09603	0.0266897	1.1734	0.230474
117	hexanoyl-L-carnitine	HMDB00756	Carnitine and fatty acid metabolism	260.185	1.80101	+	118998	99911.2	117246	208673	167544	170273	247157	143550	224094	250364	262102	537757	195053	142347	149248	359558	269638	465181	16641.5	76062.7	74876.2	67517.8	75744.9	62377.1	272766	267878	282269	117246	170273	224094	262102	149248	359558	0.876522	0.400221	2.11166	0.034641	1.91132	0.0439674	2.23549	0.064701	1.1696	0.216568
118	Octanoic acid (caprylate)	C06423	Saturated Fatty acids	143.106	2.01727	-	165292	125258	187557	301326	146183	147895	191942	134582	183021	197715	141830	156089	139770	93344.1	293188	168181	116690	176016	435600	0	5664.11	65548.8	159821	235983	112101	163914	249957	165292	147895	183021	156089	139770	168181	0.945063	0.785944	1.13716	0.458358	1.10726	0.702063	0.944322	0.825089	0.852848	0.858905
119	Nonanoic acid (pelargonate)	C01601	Saturated Fatty acids	157.122	2.10043	-	318038	410150	442898	297549	279384	218080	307358	449424	373472	464287	279978	271314	342544	252835	328141	324508	214533	376732	505799	0	2016.63	92135.4	131360	198498	135224	423402	402495	410150	279384	373472	279978	328141	324508	1.17452	0.30871	1.16151	0.493719	0.910573	0.81838	0.682623	0.517906	0.749663	0.637691
120	Decanoic acid (caprate)	C01571	Saturated Fatty acids	171.138	2.17727	-	177903	196488	153384	143402	222557	154540	196248	167859	187362	211183	177620	211116	233214	153324	178753	179742	132764	194424	192530	0	586.483	40218.1	76687.8	104336	120836	206884	172605	177903	154540	187362	211116	178753	179742	1.15668	0.684658	1.16308	0.890871	1.05317	0.627185	1.18669	0.224536	1.12679	0.312046
121	Dodecanoic acid	C02679	Saturated Fatty acids	199.169	2.34726	-	220530	201161	230373	228310	212914	231816	146479	233986	177423	244508	233869	171545	218246	178853	142256	220578	152450	184805	196445	0	753.147	36906	72527.5	112737	151471	207092	187028	220530	228310	177423	233869	178853	184805	0.783378	0.121086	0.809449	0.134515	0.804533	0.309893	1.06049	0.977992	1.31814	0.421245
122	Tetradecanoic acid	C06424	Saturated Fatty acids	227.201	2.59261	-	1022654	801148	494728	924589	526274	797552	465104	555775	423805	717696	666388	490360	501248	391814	482144	670736	597073	503806	475757	0	6359.86	151152	283321	348225	506240	697809	614543	801148	797552	465104	666388	482144	597073	0.60453	0.0758658	0.748632	0.279003	0.580547	0.138909	0.831792	0.427566	1.43277	0.1444
123	Hexadecanoic acid	C00249	Saturated Fatty acids	255.232	2.95969	-	6610538	6858998	4675326	8856052	5043514	4397700	4557008	3440251	3947173	7591532	5588452	6015106	3871155	3743082	4301795	5947604	6821892	5934142	4736586	0	133506	1664285	1893244	2049202	5058878	6177252	7069786	6610538	5043514	3947173	6015106	3871155	5947604	0.767551	0.203629	1.17926	0.928676	0.597103	0.0534047	0.909927	0.723073	1.5239	0.0247689
124	Octadecanoic acid (stearic acid)	C01530	Saturated Fatty acids	283.264	3.51851	-	4448884	3192328	3635562	3228951	3282669	3425926	2405090	4207892	2615417	3337863	4062806	3575808	2751865	3137918	1883934	3152241	6103820	2124298	1095435	0	795245	719299	1075517	874897	3738346	4939820	3883977	3635562	3282669	2615417	3575808	2751865	3152241	0.838301	0.127094	0.960268	0.707729	0.719398	0.370693	0.983564	0.825497	1.3672	0.392006
125	Tetradecenoic acid	C08322	Monounsaturated Fatty Acids	225.185	2.39473	-	86283.6	59325.5	42380.3	94966.1	43081.1	54532.7	50710.6	34792.8	50967.8	72625.9	48840.1	40854.9	42345.2	47410.6	34751.8	66075.8	43548.9	56865	39855.2	0	0	17284.2	20637.2	28769.6	53129.2	59206.7	58234.3	59325.5	54532.7	50710.6	48840.1	42345.2	56865	0.77651	0.233	1.04277	0.636702	0.854785	0.282995	0.823256	0.620141	0.963115	0.474938
126	Hexadecenoic acid	C08362	Monounsaturated Fatty Acids	253.217	2.65133	-	743920	441921	286792	779642	403954	283055	433149	288380	263040	414439	338912	301993	257502	271041	389263	409943	336938	303038	290341	0	15834.2	170397	192235	198387	421503	600425	461658	441921	403954	288380	338912	271041	336938	0.670969	0.303963	0.8341	0.414721	0.65256	0.322593	0.766905	0.371224	1.17523	0.724884
127	Octadecenoic acid (oleic acid)	C00712	Monounsaturated Fatty Acids	281.248	3.00408	-	3027807	1515428	836355	2895086	1078156	817879	1351104	1057553	1034431	3281702	2078456	2234976	1029619	834968	758428	1854278	821008	1452866	512307	0	70001.6	401076	529375	462301	1733669	1754778	1892163	1515428	1078156	1057553	2234976	834968	1452866	0.77444	0.333941	1.34755	0.773985	0.697858	0.380601	1.47482	0.380395	2.11335	0.0240629
128	Linoleate	C01595	Poly-unsaturated Fatty Acids	279.233	2.68591	-	399534	181188	139777	456156	146799	169308	272887	118008	135628	300050	263786	183894	160334	97212.4	96959.3	284375	145103	120498	58212.3	0	5731.69	58127.1	85035.9	61619.7	266457	264438	259788	181188	169308	135628	263786	97212.4	145103	0.574176	0.243103	0.857038	0.544037	0.74855	0.530518	1.45587	0.922439	1.94492	0.284939
129	Octadecatrienoic acid (linolenic acid)	C06427	Poly-unsaturated Fatty Acids	277.217	2.48918	-	21128.4	14497.3	4559.98	26206.9	3005.8	4068.1	5701.41	5501.44	5797.45	18283.7	8537.98	9890.01	8162.86	4265.81	10428.8	10248	5007.94	8014.58	2219.37	0	0	1996.51	1641.04	3872.65	14316.8	11505.6	8877.18	14497.3	4068.1	5701.41	9890.01	8162.86	8014.58	2.00655	0.67806	1.9701	0.687626	0.393275	0.18377	0.682198	0.848887	1.73466	0.0974828
130	Eicosatetraenoic acid	C00219	Poly-unsaturated Fatty Acids	303.233	2.58875	-	792662	169976	127889	763964	110032	133619	212417	90661.7	101172	503848	381624	305555	150905	64436.7	47002.8	490287	124944	119177	2185.48	0	3189.82	2097.79	4273.13	3840.76	294440	270622	273595	169976	133619	101172	381624	64436.7	124944	0.482242	0.315257	0.935075	0.730872	0.595215	0.354061	2.24517	0.88763	3.77203	0.0196959
131	Eicosapentaenoic acid	C06428	Poly-unsaturated Fatty Acids	301.217	2.42227	-	94039.9	40382.1	52652.1	111231	35187.8	29042.3	11508.4	9676	17691.6	60482.3	51658.2	65075.6	13992.2	14061.8	11936.2	36364.5	15709.4	20178.9	0	0	0	0	501.068	0	47749.6	37506.7	36478.7	52652.1	35187.8	11508.4	60482.3	13992.2	20178.9	0.397645	0.16285	0.573464	0.2741	0.218574	0.0395539	1.14872	0.853627	5.25549	0.000567891
132	Docosahexaenoic acid	C06429	Poly-unsaturated Fatty Acids	327.233	2.49516	-	398024	59356.1	137795	315337	66602.5	79352.6	106507	63513.3	86397.2	307582	214763	278994	75136	57345.6	57292.4	147672	94954.6	102878	0	0	0	0	0	0	162014	184284	182821	137795	79352.6	86397.2	278994	57345.6	102878	0.722669	0.326883	1.29647	0.66433	0.626998	0.334945	2.02471	0.552004	3.22921	0.003813
133	(8Z-11Z-14Z)-Icosatrienoic acid	C03242	Essential fatty acids	305.248	2.76173	-	114741	29060.6	22826.5	131343	29367	21771.6	25613.8	14100.7	20575.1	61389	49417.5	46556.3	19663.7	12440.8	7410.52	51759.9	24666.1	24265.7	0	0	0	0	1277.82	0	49928.1	52423.1	34653.6	29060.6	29367	20575.1	49417.5	12440.8	24666.1	0.423632	0.250639	0.839927	0.496381	0.708008	0.300602	1.7005	0.922955	2.40181	0.00455497
134	(5Z-8Z-11Z-14Z-17Z)-Icosapentaenoic acid	C06428	Essential fatty acids	301.217	2.42227	-	94039.9	40382.1	52652.1	111231	35187.8	29042.3	11508.4	9676	17691.6	60482.3	51658.2	65075.6	13992.2	14061.8	11936.2	36364.5	15709.4	20178.9	0	0	0	0	501.068	0	47749.6	37506.7	36478.7	52652.1	35187.8	11508.4	60482.3	13992.2	20178.9	0.397645	0.16285	0.573464	0.2741	0.218574	0.0395539	1.14872	0.853627	5.25549	0.000567891
135	(7Z-10Z-13Z-16Z-19Z)-Docosa-7-10-13-16-19-pentaenoic acid	C16513	Essential fatty acids	329.248	2.6116	-	257338	62817.2	92924	348430	56983.8	74396	47739.1	29591.9	31321.6	195199	67860.9	118547	41657.3	37944.7	21043.5	116612	76356.6	42485.8	0	0	0	0	0	0	118967	102376	111025	92924	74396	31321.6	118547	37944.7	76356.6	0.510036	0.252457	1.02635	0.447385	0.337067	0.170036	1.27574	0.8895	3.78482	0.072082
T24 Taurine AQ
				T24_shC003_4h_hypo_NT	T24_shC003_4h_hypo_NT	T24_shC003_4h_hypo_NT	T24_shC003_4h_hypo_cis	T24_shC003_4h_hypo_cis	T24_shC003_4h_hypo_cis	T24_shN39_4h_hypo_NT	T24_shN39_4h_hypo_NT	T24_shN39_4h_hypo_NT	T24_shN39_4h_hypo_cis	T24_shN39_4h_hypo_cis	T24_shN39_4h_hypo_cis	T24_shC003_4h_iso_NT	T24_shC003_4h_iso_NT	T24_shC003_4h_iso_NT	T24_shC003_4h_iso_cis	T24_shC003_4h_iso_cis	T24_shC003_4h_iso_cis	T24_shN39_4h_iso_NT	T24_shN39_4h_iso_NT	T24_shN39_4h_iso_NT	T24_shN39_4h_iso_cis	T24_shN39_4h_iso_cis	T24_shN39_4h_iso_cis	T24_shC003_4h_hyper_NT	T24_shC003_4h_hyper_NT	T24_shC003_4h_hyper_NT	T24_shC003_4h_hyper_cis	T24_shC003_4h_hyper_cis	T24_shC003_4h_hyper_cis	T24_shN39_4h_hyper_NT	T24_shN39_4h_hyper_NT	T24_shN39_4h_hyper_NT	T24_shN39_4h_hyper_cis	T24_shN39_4h_hyper_cis	T24_shN39_4h_hyper_cis	T24_shC003_24h_hypo_NT	T24_shC003_24h_hypo_NT	T24_shC003_24h_hypo_NT	T24_shC003_24h_hypo_cis	T24_shC003_24h_hypo_cis	T24_shC003_24h_hypo_cis	T24_shN39_24h_hypo_NT	T24_shN39_24h_hypo_NT	T24_shN39_24h_hypo_NT	T24_shN39_24h_hypo_cis
	heavy taurine		-	1112816	1166524	1067862	694054	1135126	1016551	648978	675794	944205	610453	527632	633306	619459	331962	558872	397580	466059	508721	223850	162312	220998	180102	227401	201617	237045	220756	284673	210817	246953	246359	83674.2	132850	66010.1	127668	83226.3	118979	894176	1040196	664082	566678	559029	510853	209375	309822	265641	415014
	Taurine	C00245	Sulfur metabolism	79152.9	55817.8	99070.9	51616.7	60706	80451.4	45966.4	31423.4	56427.7	11223.2	36515.1	44568.3	9678175	5768082	8883376	6512358	7763594	9267878	1875913	1561956	1803964	1229134	1311163	1542515	4770260	5420518	5562292	4603560	4891484	4994736	828023	1238275	658271	1087410	690855	904076	102941	72625.3	33606.5	38541.4	30431.5	54200	13766.8	19073.4	34798.8	145060
	L/H=umoles/L in vial=nmoles/ml			0.0711284	0.0478497	0.092775	0.0743699	0.0534795	0.0791415	0.070829	0.0464985	0.0597622	0.0183851	0.0692056	0.070374	15.6236	17.3757	15.8952	16.38	16.658	18.218	8.38022	9.6232	8.16279	6.82466	5.76586	7.65072	20.1239	24.5543	19.5392	21.8368	19.8074	20.2743	9.89579	9.32083	9.97227	8.51752	8.30092	7.59865	0.115123	0.0698189	0.0506059	0.0680128	0.0544363	0.106097	0.0657521	0.0615626	0.130999	0.349531
	nmoles/ml/2e6cells/2=nmoles/1e6cells			0.0355642	0.0239248	0.0463875	0.0371849	0.0267398	0.0395708	0.0354145	0.0232493	0.0298811	0.00919256	0.0346028	0.035187	7.81179	8.68785	7.94759	8.19001	8.32898	9.109	4.19011	4.8116	4.0814	3.41233	2.88293	3.82536	10.0619	12.2772	9.76961	10.9184	9.90369	10.1371	4.9479	4.66041	4.98614	4.25876	4.15046	3.79932	0.0575617	0.0349094	0.025303	0.0340064	0.0272182	0.0530486	0.0328761	0.0307813	0.0654997	0.174765
	*1000=fmoles/1e6 cells			35.5642	23.9248	46.3875	37.1849	26.7398	39.5708	35.4145	23.2493	29.8811	9.19256	34.6028	35.187	7811.79	8687.85	7947.59	8190.01	8328.98	9109	4190.11	4811.6	4081.4	3412.33	2882.93	3825.36	10061.9	12277.2	9769.61	10918.4	9903.69	10137.1	4947.9	4660.41	4986.14	4258.76	4150.46	3799.32	57.5617	34.9094	25.303	34.0064	27.2182	53.0486	32.8761	30.7813	65.4997	174.765
[truncated: 92 more columns]

## Sheet: Supplementary Table S3
Supplementary Table 3. Processed growth rate and growth inhibition data in response to a cisplatin dose course for 120 hours in KU1919-Cis cells with NPEPPSWT, NPEPPS-/-(EV), NPEPPS-/-(WT-FLAG), or NPEPPS-/-(E353V-FLAG).
KU1919 IC50
	Cis	Cis-NPEPPS-/-(WT)	Cis-NPEPPS-/-(EV)	Cis-NPEPPS-/-(K440I)	Cis-NPEPPS-/-(E353V)
KU1919 1 (120hrs)	38.92	46.37	14.72	21.54	23.39
KU1919 2 (120hrs)	39.85	36.77	15.41	17.99	20.78
KU1919 3 (120hrs)	43.41	19.39	11.27	15.14	15.31
KU1919 Growth
Time (hrs)	KU1919-Par			KU1919-Cis			KU1919-CisKO-NPEPPSWT			KU1919-CisKO-EV(addback)			KU1919-CisKO-NPEPPSE353V			KU1919-CisKO-WT-NPEPPSK440I
0	15.2598	14.6641	13.711	17.9388	16.98	17.0118	19.4614	17.8029	20.1222	18.4149	19.208	19.7899	16.2129	16.2958	15.078	23.3012	22.8481	20.11
4	15.5102	15.257	14.3625	18.5848	17.6913	18.0142	21.1441	18.8627	21.8718	18.9688	19.9773	20.0618	17.9463	18.0987	17.0933	25.8489	25.461	22.7105
8	17.0523	16.854	15.8743	20.3528	19.795	20.1894	23.2472	20.6129	24.0946	21.6269	22.4417	22.7285	20.5694	20.3976	19.1249	29.8695	29.3656	26.0282
12	19.5283	19.4193	18.0993	22.5965	22.3576	22.7657	25.9288	22.9785	27.4163	23.7957	25.3058	25.6053	23.7297	23.5198	22.0538	34.9436	33.7164	30.1403
16	22.5145	22.0441	20.8999	25.7531	25.4495	25.7137	29.4936	26.3286	31.5884	27.0288	28.7525	28.9772	27.3979	27.2986	25.5079	40.0104	38.9532	34.903
20	25.9881	25.9837	24.4605	28.9675	28.7725	29.6931	33.851	29.9629	36.296	31.0568	32.6808	33.5547	31.8394	31.7797	29.9548	46.4591	44.7469	40.1161
24	30.5159	30.3438	28.9562	33.8002	33.089	34.1354	39.1881	34.8588	41.9027	35.9644	37.8953	38.7195	37.0756	36.7853	34.8166	52.7976	51.1376	45.8206
28	36.4215	36.7665	34.304	39.2833	38.3884	40.0017	46.2086	40.1349	48.1361	41.5883	43.4969	45.5332	43.4245	42.747	40.3746	61.2741	58.8191	53.1589
32	43.6321	44.3583	41.2495	45.8576	44.5506	47.0585	54.2262	46.5073	55.4929	48.5658	51.1029	53.458	50.3558	49.0164	46.9056	69.2903	66.9418	61.633
36	52.4318	53.6155	50.2196	54.0049	52.5604	55.772	63.6794	54.0451	64.6383	57.0892	59.9402	62.8526	59.0342	56.5102	54.816	78.0126	75.3278	70.7093
40	62.5349	63.3149	58.3582	62.9544	61.8532	65.7057	74.8733	63.2698	73.4815	67.6009	69.7836	72.8131	69.0506	64.4207	63.3219	86.334	83.7462	80.0441
44	72.6459	71.8902	66.2623	72.316	71.4981	76.1772	85.7849	73.501	84.1302	78.5959	81.1787	83.6596	79.4846	72.1443	70.6505	92.5969	91.7261	88.3118
48	82.2212	79.3564	73.3841	80.7901	81.3518	84.7601	94.4761	82.8342	92.8707	88.6659	91.1623	92.4514	87.85	79.1074	79.328	97.6353	96.9441	94.1062
52	89.2649	85.1944	80.7456	88.3719	90.06	92.9963	98.9543	90.559	97.6704	95.6004	97.3872	98.1978	93.9026	86.0284	86.4221	99.5556	99.0779	98.2011
56	94.5971	90.2022	87.6421	93.7805	95.1587	97.6894	99.912	96.4692	99.7141	99.0206	99.3296	99.9962	98.2616	92.2161	91.4779	99.9973	99.896	99.6689
60	98.1569	93.6973	93.4888	97.5583	98.1461	99.5679	99.9993	98.8474	99.9997	100	99.9509	100	99.917	97.4071	95.3719	100	99.9999	99.9921
64	99.7698	97.5189	98.0234	99.4443	99.6614	99.9999	100	99.9543	100	100	100	100	100	99.5421	98.449	100	100	100
68	99.9812	99.4779	99.9661	99.9831	100	100	99.9997	100	100	100	100	100	100	100	99.9821	100	100	100
72	99.9998	99.9779	100	100	100	99.9994	100	100	100	100	99.9998	100	100	99.9999	99.9995	100	100	100
76	99.9995	99.999	99.9993	100	100	99.9998	100	99.9999	100	100	100	100	100	100	100	100	100	100
80	99.9949	99.9999	100	100	100	100	99.9999	100	100	100	100	100	100	100	99.9991	100	100	100
84	99.9996	99.9996	99.9999	99.9998	100	100	100	100	100	100	100	100	99.9998	100	99.9999	99.9999	100	100
88	99.9994	99.9996	99.9994	100	99.9999	100	100	99.9997	99.9999	100	99.9996	100	100	100	100	99.9998	99.9996	99.999
92	99.9996	99.9996	100	100	100	100	100	99.9996	100	99.9999	100	99.9987	99.9994	100	99.9997	99.9991	99.9991	99.9992
96	99.9997	99.9988	99.9988	99.9998	100	100	100	100	99.9995	99.9998	99.9999	99.9999	99.9989	100	99.9998	99.9984	99.999	99.9995
100	99.9998	99.9995	99.9982	99.9999	99.9983	99.9989	99.9998	100	100	99.9986	99.9999	99.999	99.9999	100	100	99.9983	99.9999	99.9998
104	99.9981	99.9993	99.9976	99.9999	99.9986	100	100	100	99.9997	99.9981	99.9995	99.9991	99.9993	99.9998	100	99.9975	99.9986	99.9969
108	99.9994	99.9991	99.9986	99.9999	99.9999	99.9999	99.9991	99.9993	100	99.9978	99.9999	99.9985	99.9986	99.9995	99.9998	99.9946	99.9989	99.9988
112	99.9999	99.9993	99.9992	99.9994	99.9993	99.9991	100	99.9992	99.9989	99.9973	99.9999	100	99.9982	99.9998	99.9991	99.9965	99.9964	99.9977
116	99.9998	99.999	99.9995	99.9986	99.9998	99.9998	99.9976	99.9997	99.9994	99.9971	99.9994	99.9995	99.9984	99.9982	99.9996	99.9957	99.9983	99.9963
120	99.9994	99.9988	99.9976	99.9978	99.9976	99.9986	99.9968	99.9991	99.9981	99.997	99.9981	99.9969	99.9969	99.9971	99.9992	99.9948	99.9987	99.995
